# Supplementary material for: The activity and functions of soil microbial communities in the Finnish sub-Arctic vary across vegetation types
Source: FEMS Microbiol Ecol. 2022 Jul 1;98(8):fiac079. doi: 10.1093/femsec/fiac079 (PMC9341781; doi:10.1093/femsec/fiac079)
Supplement: fiac079_Supplemental_Files [file fiac079_supplemental_files.zip]

Archive with 10 entries (10 files):
- S4_Supplementary_table_3.docx
- S5_Supplementary_figure_3.pdf
- S7_Supplementary_figure_4.pdf
- S8_Supplementary_figure_5.pdf
- S9_Supplementary_figure_6.pdf
- supplement_legends.docx
- S1_Supplementary_table_1.docx
- S2_Supplementary_figure_1.pdf
- S2_Supplementary_table_2.xlsx
- S3_Supplementary_figure_2.pdf
