# Supplementary material for: The activity and functions of soil microbial communities in the Finnish sub-Arctic vary across vegetation types
Source: FEMS Microbiol Ecol. 2022 Jul 1;98(8):fiac079. doi: 10.1093/femsec/fiac079 (PMC9341781; doi:10.1093/femsec/fiac079)
Supplement: fiac079_Supplemental_Files [file fiac079_supplemental_files.zip › S2_Supplementary_table_2.xlsx]

## Sheet: S2_Supplementary_table_2
Domain	Phylum	Class	Order	Family	Genus	M_Barren	M_Deciduous_shrub	M_Evergreen_shrub	M_Meadow	O_Barren	O_Deciduous_shrub	O_Evergreen_shrub	O_Meadow
Archaea	Archaea_unclassified	Archaea_unclassified	Archaea_unclassified	Archaea_unclassified	Archaea_unclassified	9.476e-06	2.0821e-05	1.0554e-05	1.715e-05	2.721e-06	6.032e-06	6.015e-06	1.1359e-05
Archaea	Crenarchaeota	Bathyarchaeia	Bathyarchaeia_or	Bathyarchaeia_fa	Bathyarchaeia_ge	0	0	0	3.931e-06	0	0	0	0
Archaea	Crenarchaeota	Crenarchaeota_unclassified	Crenarchaeota_unclassified	Crenarchaeota_unclassified	Crenarchaeota_unclassified	0	0	0	1.14e-07	0	0	8.7e-08	1.73e-07
Archaea	Crenarchaeota	Thermoprotei	Thermoprotei_unclassified	Thermoprotei_unclassified	Thermoprotei_unclassified	0	0	3.9e-08	0	0	0	0	0
Archaea	Diapherotrites	Diapherotrites_unclassified	Diapherotrites_unclassified	Diapherotrites_unclassified	Diapherotrites_unclassified	1.62e-07	5.75e-07	3.33e-07	1.83e-06	2.49e-07	0	0	0
Archaea	Diapherotrites	Iainarchaeia	Iainarchaeia_unclassified	Iainarchaeia_unclassified	Iainarchaeia_unclassified	0	2.6e-07	0	0	0	0	0	0
Archaea	Diapherotrites	Micrarchaeia	Micrarchaeia_or	Micrarchaeia_fa	Micrarchaeia_ge	9.394e-06	1.0925e-05	4.391e-06	1.2722e-05	2.662e-06	4.995e-06	5.699e-06	5.298e-06
Archaea	Euryarchaeota	Euryarchaeota_unclassified	Euryarchaeota_unclassified	Euryarchaeota_unclassified	Euryarchaeota_unclassified	5.66e-07	1.5874e-05	9.72e-07	2.41e-06	0	6.9e-08	1.45e-07	1.2646e-05
Archaea	Euryarchaeota	Halobacteria	Halobacteriales	Haloferacaceae	Haloferacaceae_unclassified	0	1.14e-07	1.51e-07	0	0	0	0	0
Archaea	Euryarchaeota	Methanobacteria	Methanobacteriales	Methanobacteriaceae	Methanobacteriaceae_unclassified	0	0	0	8.6e-08	0	0	0	0
Archaea	Euryarchaeota	Methanobacteria	Methanobacteriales	Methanobacteriaceae	Methanobacterium	0	0	0	0	0	0	4.329e-06	0
Archaea	Euryarchaeota	Methanobacteria	Methanobacteriales	Methanobacteriaceae	Methanobrevibacter	0	0	0	2.573e-06	0	0	1.08e-07	1.92e-07
Archaea	Euryarchaeota	Methanomicrobia	Methanocellales	Methanocellaceae	Rice_Cluster_I	0	0	0	4.42e-07	0	0	0	0
Archaea	Euryarchaeota	Methanomicrobia	Methanomicrobiales	Methanocorpusculaceae	Methanocorpusculum	0	0	0	1.72e-07	0	0	0	0
Archaea	Euryarchaeota	Methanomicrobia	Methanomicrobia_unclassified	Methanomicrobia_unclassified	Methanomicrobia_unclassified	0	0	6.4e-08	0	0	0	0	0
Archaea	Euryarchaeota	Methanomicrobia	Methanosarcinales	Methanosarcinaceae	Methanosarcina	0	0	0	2.95e-07	0	0	0	9e-08
Archaea	Euryarchaeota	Methanomicrobia	Methanosarcinales	Methanosarcinales_unclassified	Methanosarcinales_unclassified	0	7.8e-08	0	0	0	0	0	0
Archaea	Euryarchaeota	Thermoplasmata	Marine_Group_II	Marine_Group_II_fa	Marine_Group_II_ge	0	5.2e-07	5.5e-08	0	0	0	0	4.51e-07
Archaea	Euryarchaeota	Thermoplasmata	Methanomassiliicoccales	Methanomassiliicoccaceae	uncultured	0	7.8e-08	0	0	0	0	0	0
Archaea	Euryarchaeota	Thermoplasmata	Methanomassiliicoccales	uncultured	uncultured_ge	0	7.3e-08	0	0	0	0	0	0
Archaea	Euryarchaeota	Thermoplasmata	Thermoplasmatales	Thermoplasmatales_unclassified	Thermoplasmatales_unclassified	0	0	0	1.14e-07	0	0	0	0
Archaea	Euryarchaeota	Thermoplasmata	Thermoplasmata_unclassified	Thermoplasmata_unclassified	Thermoplasmata_unclassified	1.564e-06	2.1713e-05	1.431e-06	2.459e-06	0	3.38e-07	3.03e-07	1.6649e-05
Archaea	Euryarchaeota	Thermoplasmata	uncultured	uncultured_fa	uncultured_ge	6.9358e-05	0.000150836	6.2387e-05	0.000229584	7.85e-07	3.911e-05	3.2635e-05	0.000127518
Archaea	Nanoarchaeaeota	Nanoarchaeaeota_unclassified	Nanoarchaeaeota_unclassified	Nanoarchaeaeota_unclassified	Nanoarchaeaeota_unclassified	0	0	0	0	0	0	0	2.2e-07
Archaea	Nanoarchaeaeota	Nanohaloarchaeia	Deep_Sea_Euryarchaeotic_Group(DSEG)	Deep_Sea_Euryarchaeotic_Group(DSEG)_fa	Deep_Sea_Euryarchaeotic_Group(DSEG)_ge	0	0	0	0	0	0	0	5.4e-08
Archaea	Nanoarchaeaeota	Woesearchaeia	Woesearchaeia_or	Woesearchaeia_fa	Woesearchaeia_ge	5.01e-07	8.85e-07	2.69e-07	2.843e-06	0	4.22e-07	5.02e-07	9.201e-06
Archaea	Thaumarchaeota	Group_1.1c	Group_1.1c_or	Group_1.1c_fa	Group_1.1c_ge	0.000785322	0.00097865	0.000783616	0.000790552	0.000113716	0.000407838	0.00034561	0.000382917
Archaea	Thaumarchaeota	Marine_Benthic_Group_A	Marine_Benthic_Group_A_or	Marine_Benthic_Group_A_fa	Marine_Benthic_Group_A_ge	0	0	0	8.6e-08	0	0	0	0
Archaea	Thaumarchaeota	Nitrososphaeria	Nitrosopumilales	Nitrosopumilaceae	Candidatus_Nitrosotenuis	0	2.86e-06	0	0	0	0	0	5.4e-08
Archaea	Thaumarchaeota	Nitrososphaeria	Nitrosopumilales	Nitrosopumilaceae	Nitrosopumilaceae_unclassified	0	4.086e-06	0	3.433e-06	0	0	0	1.62e-07
Archaea	Thaumarchaeota	Nitrososphaeria	Nitrososphaerales	Nitrososphaeraceae	Candidatus_Nitrocosmicus	1.788e-06	8.26e-07	1.717e-06	4.449e-06	1.4866e-05	4.74e-07	1.281e-06	5.816e-06
Archaea	Thaumarchaeota	Nitrososphaeria	Nitrososphaerales	Nitrososphaeraceae	Candidatus_Nitrososphaera	9.57e-07	5.71e-06	2.699e-06	6.037e-06	0	2.53e-07	3.1e-07	8.195e-06
Archaea	Thaumarchaeota	Nitrososphaeria	Nitrososphaerales	Nitrososphaeraceae	Nitrososphaeraceae_ge	0.000102588	0.0010473	0.000699848	0.00202781	1.3196e-05	5.8644e-05	0.000103299	0.000745756
Archaea	Thaumarchaeota	Nitrososphaeria	Nitrososphaerales	Nitrososphaeraceae	Nitrososphaeraceae_unclassified	4.394e-06	1.3221e-05	1.1794e-05	2.6686e-05	1.1466e-05	1.514e-06	2.166e-06	1.8335e-05
Archaea	Thaumarchaeota	Nitrososphaeria	Nitrososphaeria_unclassified	Nitrososphaeria_unclassified	Nitrososphaeria_unclassified	2.55e-07	2.5e-06	1.863e-06	6.132e-06	0	3.05e-07	2.87e-07	3.135e-06
Archaea	Thaumarchaeota	Nitrososphaeria	Nitrosotaleales	Nitrosotaleaceae	Candidatus_Nitrosotalea	0	6.058e-06	2.19e-07	2.3265e-05	0	2.01e-07	0	9.623e-06
Archaea	Thaumarchaeota	Nitrososphaeria	Nitrosotaleales	Nitrosotaleaceae	Nitrosotaleaceae_ge	0.000380293	0.000462317	0.000290612	0.000420858	1.3661e-05	7.475e-05	6.9252e-05	9.8463e-05
Archaea	Thaumarchaeota	Nitrososphaeria	Nitrosotaleales	Nitrosotaleaceae	Nitrosotaleaceae_unclassified	0	2.34e-06	0	2.035e-06	4.2e-07	0	0	4.87e-07
Archaea	Thaumarchaeota	Nitrososphaeria	uncultured	uncultured_fa	uncultured_ge	0	0	0	0	0	0	0	8.3e-08
Archaea	Thaumarchaeota	Thaumarchaeota_unclassified	Thaumarchaeota_unclassified	Thaumarchaeota_unclassified	Thaumarchaeota_unclassified	6.399e-06	1.4669e-05	6.027e-06	4.999e-06	6.19e-07	3.542e-06	3.626e-06	3.58e-06
Bacteria	Acidobacteria	Acidobacteria_cl	Acidobacteria_or	Acidobacteria_fa	Acidobacteria_ge	1.27e-07	7.8e-08	2.31e-07	0	0	0	0	0
Bacteria	Acidobacteria	Acidobacteria_unclassified	Acidobacteria_unclassified	Acidobacteria_unclassified	Acidobacteria_unclassified	0.00074499	0.000713872	0.000557723	0.000857233	0.000431942	0.000491143	0.000449557	0.000916765
Bacteria	Acidobacteria	Acidobacteriia	Acidobacteriales	Acidobacteriaceae_(Subgroup_1)	Acidicapsa	0.000358351	0.000350963	0.000486559	0.000217228	0.00059667	0.000543777	0.000616202	0.000347981
Bacteria	Acidobacteria	Acidobacteriia	Acidobacteriales	Acidobacteriaceae_(Subgroup_1)	Acidipila	0.00825043	0.00573047	0.00858059	0.00382121	0.0161975	0.0102638	0.0119523	0.00336823
Bacteria	Acidobacteria	Acidobacteriia	Acidobacteriales	Acidobacteriaceae_(Subgroup_1)	Acidobacteriaceae_(Subgroup_1)_ge	0.0001125	7.0302e-05	8.7759e-05	7.4673e-05	0.000161882	0.000129705	0.000114928	8.238e-05
Bacteria	Acidobacteria	Acidobacteriia	Acidobacteriales	Acidobacteriaceae_(Subgroup_1)	Acidobacteriaceae_(Subgroup_1)_unclassified	0.0079756	0.0059448	0.00767856	0.00457046	0.0121195	0.0100573	0.00990809	0.00519095
Bacteria	Acidobacteria	Acidobacteriia	Acidobacteriales	Acidobacteriaceae_(Subgroup_1)	Acidobacterium	0.00010309	9.254e-05	0.000101375	8.2623e-05	0.000142206	0.000140988	0.000112704	0.000128384
Bacteria	Acidobacteria	Acidobacteriia	Acidobacteriales	Acidobacteriaceae_(Subgroup_1)	Bryocella	0.000170506	0.000163979	0.000149434	5.5394e-05	0.000412699	0.000156605	0.000175352	4.7645e-05
Bacteria	Acidobacteria	Acidobacteriia	Acidobacteriales	Acidobacteriaceae_(Subgroup_1)	Edaphobacter	0.00165518	0.00109701	0.00146594	0.000532528	0.00190439	0.00202036	0.00176143	0.000693015
Bacteria	Acidobacteria	Acidobacteriia	Acidobacteriales	Acidobacteriaceae_(Subgroup_1)	Granulicella	0.00796019	0.00550444	0.00683133	0.00300316	0.00955469	0.010571	0.00839664	0.00316407
Bacteria	Acidobacteria	Acidobacteriia	Acidobacteriales	Acidobacteriaceae_(Subgroup_1)	Occallatibacter	0.00300781	0.00229441	0.00337044	0.00195685	0.0052074	0.00511707	0.00415173	0.00346818
Bacteria	Acidobacteria	Acidobacteriia	Acidobacteriales	Acidobacteriaceae_(Subgroup_1)	Telmatobacter	7.6188e-05	4.9494e-05	6.841e-05	4.9626e-05	9.8927e-05	7.1708e-05	7.2797e-05	5.0477e-05
Bacteria	Acidobacteria	Acidobacteriia	Acidobacteriales	Acidobacteriaceae_(Subgroup_1)	Terracidiphilus	0.000335776	0.000249829	0.000327478	0.000268451	0.000590553	0.000411285	0.000446768	0.000363883
Bacteria	Acidobacteria	Acidobacteriia	Acidobacteriales	Acidobacteriaceae_(Subgroup_1)	Terriglobus	0.000801772	0.000546346	0.000594433	0.00027121	0.00074585	0.000794961	0.000676276	0.000320242
Bacteria	Acidobacteria	Acidobacteriia	Acidobacteriales	Acidobacteriaceae_(Subgroup_1)	uncultured	0.000184186	0.000137354	0.000138457	0.000148384	0.000190764	0.000197387	0.000187305	0.000206174
Bacteria	Acidobacteria	Acidobacteriia	Acidobacteriales	Acidobacteriales_fa	Acidobacteriales_ge	0.000524752	0.000431755	0.000206471	0.000385774	0.000162616	0.000315403	8.3842e-05	0.00033337
Bacteria	Acidobacteria	Acidobacteriia	Acidobacteriales	Acidobacteriales_unclassified	Acidobacteriales_unclassified	0.00586052	0.0061176	0.00454641	0.00565704	0.00364848	0.00449888	0.00395978	0.00485682
Bacteria	Acidobacteria	Acidobacteriia	Acidobacteriales	Koribacteraceae	Candidatus_Koribacter	0.00244219	0.0027562	0.00172891	0.00244005	0.00248726	0.00248365	0.0018353	0.00280741
Bacteria	Acidobacteria	Acidobacteriia	Acidobacteriales	uncultured	uncultured_ge	0.0401572	0.0442596	0.0457757	0.0426388	0.0273136	0.0441762	0.0381969	0.0330053
Bacteria	Acidobacteria	Acidobacteriia	Acidobacteriia_unclassified	Acidobacteriia_unclassified	Acidobacteriia_unclassified	0.000579241	0.000508217	0.000491762	0.000532256	0.000519526	0.000480291	0.000466299	0.00055711
Bacteria	Acidobacteria	Acidobacteriia	Solibacterales	Solibacteraceae_(Subgroup_3)	AKIW659	0.000121067	0.000164273	0.000158475	0.000151428	6.5397e-05	0.000150161	0.000147911	0.000193129
Bacteria	Acidobacteria	Acidobacteriia	Solibacterales	Solibacteraceae_(Subgroup_3)	Bryobacter	0.0208363	0.0199555	0.0199273	0.0189642	0.0221161	0.021631	0.02133	0.0193161
Bacteria	Acidobacteria	Acidobacteriia	Solibacterales	Solibacteraceae_(Subgroup_3)	Candidatus_Solibacter	0.0278078	0.028303	0.0294421	0.0281295	0.0297047	0.034323	0.0309679	0.0385937
Bacteria	Acidobacteria	Acidobacteriia	Solibacterales	Solibacteraceae_(Subgroup_3)	Elev-16S-1166	0.000386429	0.000342204	0.000369623	0.00037305	0.000396529	0.000397552	0.000368988	0.000490487
Bacteria	Acidobacteria	Acidobacteriia	Solibacterales	Solibacteraceae_(Subgroup_3)	GOUTB8	0.000215196	0.00017552	0.000167732	0.0001628	9.7269e-05	0.000146858	0.000125546	0.000124484
Bacteria	Acidobacteria	Acidobacteriia	Solibacterales	Solibacteraceae_(Subgroup_3)	Paludibaculum	0.000316149	0.000248419	0.000254056	0.000271163	0.000243256	0.000220034	0.000234347	0.000267968
Bacteria	Acidobacteria	Acidobacteriia	Solibacterales	Solibacteraceae_(Subgroup_3)	PAUC26f	4.47e-07	1.5137e-05	2.72e-06	5.5307e-05	2.27e-07	5.98e-07	1.283e-06	5.304e-06
Bacteria	Acidobacteria	Acidobacteriia	Solibacterales	Solibacteraceae_(Subgroup_3)	Solibacteraceae_(Subgroup_3)_ge	4.95e-07	6.17e-07	3.75e-07	0	5.32e-07	9.8e-08	2.49e-07	5.4e-08
Bacteria	Acidobacteria	Acidobacteriia	Solibacterales	Solibacteraceae_(Subgroup_3)	Solibacteraceae_(Subgroup_3)_unclassified	0.00743502	0.00654681	0.00682276	0.00683268	0.00707581	0.00697283	0.0069581	0.00740164
Bacteria	Acidobacteria	Acidobacteriia	Solibacterales	Solibacteraceae_(Subgroup_3)	TSBb06	1.4796e-05	1.3274e-05	1.2113e-05	1.0388e-05	1.0591e-05	1.132e-05	1.2514e-05	1.2192e-05
Bacteria	Acidobacteria	Acidobacteriia	Subgroup_12	Subgroup_12_fa	Subgroup_12_ge	0.000768138	0.00122186	0.000696466	0.00120635	0.00032848	0.000476403	0.000750747	0.00127615
Bacteria	Acidobacteria	Acidobacteriia	Subgroup_13	Subgroup_13_fa	Subgroup_13_ge	0.00110669	0.00187498	0.00133239	0.00130083	0.000362613	0.00112985	0.000939554	0.00100509
Bacteria	Acidobacteria	Acidobacteriia	Subgroup_2	Subgroup_2_fa	Subgroup_2_ge	0.0292359	0.0313675	0.0275768	0.0200304	0.0170276	0.0211974	0.0209349	0.0198191
Bacteria	Acidobacteria	Aminicenantia	Aminicenantales	Aminicenantales_fa	Aminicenantales_ge	0	0	0	1.47e-07	0	0	0	0
Bacteria	Acidobacteria	AT-s3-28	AT-s3-28_or	AT-s3-28_fa	AT-s3-28_ge	8.76e-06	2.1017e-05	7.34e-06	9.5482e-05	0	4.77e-07	1.07e-07	5.6505e-05
Bacteria	Acidobacteria	Blastocatellia_(Subgroup_4)	11-24_or	11-24_fa	11-24_ge	0.000308263	0.000342314	0.000197717	0.00124616	0.00011171	0.000158059	0.000232842	0.00186315
Bacteria	Acidobacteria	Blastocatellia_(Subgroup_4)	Blastocatellales	Blastocatellaceae	Aridibacter	8.93e-07	0	0	8.89e-07	2.39e-07	3.51e-07	0	1.1566e-05
Bacteria	Acidobacteria	Blastocatellia_(Subgroup_4)	Blastocatellales	Blastocatellaceae	Blastocatella	6.254e-06	3.71e-07	4.44e-07	8.84e-07	2.39e-07	1.348e-06	3.21e-07	6.654e-06
Bacteria	Acidobacteria	Blastocatellia_(Subgroup_4)	Blastocatellales	Blastocatellaceae	Blastocatellaceae_ge	1.27e-07	1.56e-07	0	2.33e-07	2.39e-07	0	0	9.79e-07
Bacteria	Acidobacteria	Blastocatellia_(Subgroup_4)	Blastocatellales	Blastocatellaceae	Blastocatellaceae_unclassified	8.043e-06	8.717e-06	3.845e-06	1.5048e-05	9.91e-06	3.419e-06	1.869e-06	4.9621e-05
Bacteria	Acidobacteria	Blastocatellia_(Subgroup_4)	Blastocatellales	Blastocatellaceae	JGI_0001001-H03	1.4228e-05	2.8219e-05	6.433e-06	6.2868e-05	2.8152e-05	6.115e-06	1.613e-06	6.1119e-05
Bacteria	Acidobacteria	Blastocatellia_(Subgroup_4)	Blastocatellales	Blastocatellaceae	OLB17	0	1.456e-06	4.5e-08	3.72e-07	0	0	0	2.512e-06
Bacteria	Acidobacteria	Blastocatellia_(Subgroup_4)	Blastocatellales	Blastocatellaceae	Stenotrophobacter	2.76e-07	1.324e-06	3.67e-07	2.683e-06	4.77e-07	1.96e-07	1.82e-07	1.0199e-05
Bacteria	Acidobacteria	Blastocatellia_(Subgroup_4)	Blastocatellales	Blastocatellaceae	Tellurimicrobium	0	9.36e-07	0	4.36e-07	0	1.96e-07	0	1.38e-06
Bacteria	Acidobacteria	Blastocatellia_(Subgroup_4)	Blastocatellales	Blastocatellaceae	uncultured	6.479e-06	1.947e-06	4.72e-07	1.611e-06	2.148e-06	6.92e-07	3.64e-07	7.849e-06
Bacteria	Acidobacteria	Blastocatellia_(Subgroup_4)	Blastocatellia_(Subgroup_4)_unclassified	Blastocatellia_(Subgroup_4)_unclassified	Blastocatellia_(Subgroup_4)_unclassified	7.1756e-05	4.6332e-05	4.1498e-05	0.000157937	3.3481e-05	2.701e-05	4.8792e-05	0.000207337
Bacteria	Acidobacteria	Blastocatellia_(Subgroup_4)	Chloracidobacteriales	Chloracidobacteriaceae	Chloracidobacterium	3.845e-06	1.151e-06	4.95e-07	4.34e-07	1.922e-06	8.88e-07	4.73e-07	4.137e-06
Bacteria	Acidobacteria	Blastocatellia_(Subgroup_4)	DS-100	DS-100_fa	DS-100_ge	3.0566e-05	7.809e-06	3.955e-06	2.2921e-05	4.068e-06	2.464e-06	2.369e-06	0.000108716
Bacteria	Acidobacteria	Blastocatellia_(Subgroup_4)	Pyrinomonadales	Pyrinomonadaceae	Pyrinomonadaceae_unclassified	1.4011e-05	1.88e-05	7.537e-06	2.3186e-05	4.77e-07	1.125e-06	3.862e-06	1.9211e-05
Bacteria	Acidobacteria	Blastocatellia_(Subgroup_4)	Pyrinomonadales	Pyrinomonadaceae	Pyrinomonas	2.55e-07	0	1.11e-07	2.95e-07	2.49e-07	0	1e-07	4.15e-07
Bacteria	Acidobacteria	Blastocatellia_(Subgroup_4)	Pyrinomonadales	Pyrinomonadaceae	RB41	0.000718425	0.0011953	0.000286788	0.00376773	4.6386e-05	4.0598e-05	0.000129141	0.00332708
Bacteria	Acidobacteria	c5LKS83	c5LKS83_or	c5LKS83_fa	c5LKS83_ge	2.747e-06	3.102e-06	2.675e-06	4.879e-06	5.408e-06	8.81e-07	2.132e-06	1.2857e-05
Bacteria	Acidobacteria	FFCH5909	FFCH5909_or	FFCH5909_fa	FFCH5909_ge	0	0	4.7e-08	1.14e-07	2.4e-07	0	0	0
Bacteria	Acidobacteria	Holophagae	Acanthopleuribacterales	Acanthopleuribacteraceae	Acanthopleuribacter	0	0	0	0	2.49e-07	7.6e-08	1.42e-07	0
Bacteria	Acidobacteria	Holophagae	Holophagae_unclassified	Holophagae_unclassified	Holophagae_unclassified	2.772e-06	2.157e-06	8e-07	1.3019e-05	7.17e-07	0	4.31e-07	6.259e-06
Bacteria	Acidobacteria	Holophagae	Holophagales	Holophagaceae	Geothrix	5.067e-06	2.6e-07	9.1e-08	2.0181e-05	1.0541e-05	4.02e-07	6.5937e-05	1.4934e-05
Bacteria	Acidobacteria	Holophagae	Holophagales	Holophagaceae	Holophaga	2.981e-06	0	1.25e-07	1.136e-06	3.594e-06	2.01e-07	2.331e-06	1.531e-06
Bacteria	Acidobacteria	Holophagae	Holophagales	Holophagaceae	Holophagaceae_ge	2.683e-06	3.38e-07	1.27e-07	6.989e-06	3.833e-06	2.01e-07	8.66e-07	9.62e-07
Bacteria	Acidobacteria	Holophagae	Holophagales	Holophagaceae	Holophagaceae_unclassified	3.6066e-05	1.226e-06	3.46e-07	3.6015e-05	3.2342e-05	3.224e-06	9.524e-06	9.452e-06
Bacteria	Acidobacteria	Holophagae	Holophagales	Holophagaceae	uncultured	1.7884e-05	1.04e-06	1.83e-07	9.15e-06	1.15e-05	2.41e-06	3.407e-06	2.375e-06
Bacteria	Acidobacteria	Holophagae	Subgroup_7	Subgroup_7_fa	Subgroup_7_ge	0.000665948	0.00159623	0.000425079	0.00233483	0.000102268	0.000154778	0.000151667	0.00220419
Bacteria	Acidobacteria	Subgroup_11	Subgroup_11_or	Subgroup_11_fa	Subgroup_11_ge	1.76e-07	0	1.13e-07	3.6485e-05	0	0	1.6e-08	3.6561e-05
Bacteria	Acidobacteria	Subgroup_15	Subgroup_15_or	Subgroup_15_fa	Subgroup_15_ge	0.000246925	0.000529281	0.000269713	0.000567123	1.541e-05	0.000102939	3.8801e-05	0.000181274
Bacteria	Acidobacteria	Subgroup_17	Subgroup_17_or	Subgroup_17_fa	Subgroup_17_ge	0.000281807	0.000542654	5.6119e-05	0.000617489	2.0132e-05	1.59e-05	1.6425e-05	0.000875215
Bacteria	Acidobacteria	Subgroup_18	Subgroup_18_or	Subgroup_18_fa	Subgroup_18_ge	0	3.38e-06	0	1.2221e-05	0	0	0	1.5524e-05
Bacteria	Acidobacteria	Subgroup_19	Subgroup_19_or	Subgroup_19_fa	Subgroup_19_ge	0	1.56e-06	4.5e-08	2.109e-06	0	0	0	2.685e-06
Bacteria	Acidobacteria	Subgroup_20	Subgroup_20_or	Subgroup_20_fa	Subgroup_20_ge	1.352e-06	3.64e-06	2.36e-07	4.256e-06	0	2.01e-07	0	2.374e-06
Bacteria	Acidobacteria	Subgroup_22	Subgroup_22_or	Subgroup_22_fa	Subgroup_22_ge	1.62e-07	3.74e-07	2.393e-06	0.000117617	0	1.74e-07	1.42e-07	0.000169182
Bacteria	Acidobacteria	Subgroup_25	Subgroup_25_or	Subgroup_25_fa	Subgroup_25_ge	0	0	1.81e-07	1.768e-06	0	0	0	1.3259e-05
Bacteria	Acidobacteria	Subgroup_5	Subgroup_5_or	Subgroup_5_fa	Subgroup_5_ge	0.00121991	0.00245613	0.00155279	0.00356319	0.000457739	0.00100062	0.000764515	0.00300593
Bacteria	Acidobacteria	Subgroup_6	Subgroup_6_or	Subgroup_6_fa	Subgroup_6_ge	0.00849548	0.0105027	0.00676567	0.0115677	0.00217816	0.00343007	0.00305156	0.0113309
Bacteria	Acidobacteria	Subgroup_6	Subgroup_6_unclassified	Subgroup_6_unclassified	Subgroup_6_unclassified	0.000273158	0.00033802	0.000220482	0.000434326	4.6688e-05	0.000102661	9.3965e-05	0.000395443
Bacteria	Acidobacteria	Subgroup_6	Unknown_Order	Unknown_Family	Luteitalea	1.7423e-05	4.4351e-05	1.9043e-05	5.9232e-05	4.137e-06	1.0524e-05	7.163e-06	8.271e-05
Bacteria	Acidobacteria	Subgroup_6	Unknown_Order	Unknown_Family	Unknown_Family_unclassified	0.000230273	0.000310648	0.000192087	0.000391535	7.3216e-05	9.6807e-05	9.4814e-05	0.000371056
Bacteria	Acidobacteria	Subgroup_6	Unknown_Order	Unknown_Family	Vicinamibacter	0.000221388	0.000329504	0.000165159	0.000346052	5.0523e-05	9.8758e-05	8.5864e-05	0.000319229
Bacteria	Acidobacteria	Subgroup_9	Subgroup_9_or	Subgroup_9_fa	Subgroup_9_ge	0	3.82e-07	4.5e-08	5.22e-07	0	6.9e-08	0	5.29e-07
Bacteria	Acidobacteria	Thermoanaerobaculia	Thermoanaerobaculales	Thermoanaerobaculaceae	Subgroup_10	0.00321893	0.00156885	0.00107905	0.00268408	0.000829985	0.000489837	0.000610295	0.00177557
Bacteria	Acidobacteria	Thermoanaerobaculia	Thermoanaerobaculales	Thermoanaerobaculaceae	Thermoanaerobaculaceae_unclassified	7.419e-06	6.468e-06	3.879e-06	9.5e-06	2.868e-06	4.934e-06	1.715e-06	8.412e-06
Bacteria	Actinobacteria	0319-7L14	0319-7L14_or	0319-7L14_fa	0319-7L14_ge	6.158e-06	4.675e-06	3.0152e-05	0.00012059	0	0	1e-07	6.133e-06
Bacteria	Actinobacteria	Acidimicrobiia	Acidimicrobiales	Acidimicrobiaceae	Acidimicrobiaceae_unclassified	8.2514e-05	5.812e-05	6.1039e-05	7.519e-05	4.4849e-05	6.9252e-05	5.525e-05	4.788e-05
Bacteria	Actinobacteria	Acidimicrobiia	Acidimicrobiales	Acidimicrobiaceae	Acidimicrobium	5.765e-06	6.206e-06	5.037e-06	6.005e-06	3.608e-06	9.659e-06	1.0326e-05	4.759e-06
Bacteria	Actinobacteria	Acidimicrobiia	Acidimicrobiales	Acidimicrobiaceae	Acidithrix	4.74e-07	6.19e-07	5.75e-07	0	3.074e-06	7.66e-07	1.191e-06	7.42e-07
Bacteria	Actinobacteria	Acidimicrobiia	Acidimicrobiales	Acidimicrobiaceae	Ferrimicrobium	0	0	6e-08	8.6e-08	1.53e-07	0	0	0
Bacteria	Actinobacteria	Acidimicrobiia	Acidimicrobiales	Acidimicrobiaceae	Ferrithrix	1.1019e-05	7.594e-06	5.014e-06	4.415e-06	4.071e-06	7.706e-06	9.484e-06	5.901e-06
Bacteria	Actinobacteria	Acidimicrobiia	Acidimicrobiales	Acidimicrobiaceae	uncultured	7.1682e-05	3.7499e-05	2.5747e-05	3.5718e-05	8.2932e-05	4.9672e-05	2.8647e-05	3.1897e-05
Bacteria	Actinobacteria	Acidimicrobiia	Acidimicrobiales	Acidimicrobiales_Incertae_Sedis	Aciditerrimonas	0.000326776	0.000266558	0.000279725	0.000233922	0.000246721	0.00030892	0.000260041	0.00015425
Bacteria	Actinobacteria	Acidimicrobiia	Acidimicrobiales	Acidimicrobiales_unclassified	Acidimicrobiales_unclassified	6.6019e-05	6.6229e-05	6.2984e-05	5.9701e-05	4.7973e-05	5.9744e-05	6.1708e-05	3.6089e-05
Bacteria	Actinobacteria	Acidimicrobiia	Acidimicrobiia_or	Acidimicrobiia_fa	Acidimicrobiia_ge	2.73e-06	9.24e-07	2.01e-06	1.443e-06	2.334e-06	2.269e-06	2.133e-06	1.763e-06
Bacteria	Actinobacteria	Acidimicrobiia	Acidimicrobiia_unclassified	Acidimicrobiia_unclassified	Acidimicrobiia_unclassified	0.0106365	0.00882962	0.00883118	0.00787984	0.0115446	0.00923313	0.0086306	0.00569223
Bacteria	Actinobacteria	Acidimicrobiia	Actinomarinales	Actinomarinales_fa	Actinomarinales_ge	0	0	1.11e-07	2.95e-07	0	0	6.9e-08	4.62e-07
Bacteria	Actinobacteria	Acidimicrobiia	Actinomarinales	Actinomarinales_unclassified	Actinomarinales_unclassified	0	2.6e-07	0	0	0	0	0	1.8e-07
Bacteria	Actinobacteria	Acidimicrobiia	Actinomarinales	uncultured	uncultured_ge	0	0	0	0	0	0	0	1.92e-07
Bacteria	Actinobacteria	Acidimicrobiia	IMCC26256	IMCC26256_fa	IMCC26256_ge	0.00962329	0.00873989	0.00820645	0.00977029	0.00979854	0.00796116	0.00762374	0.00827046
Bacteria	Actinobacteria	Acidimicrobiia	Microtrichales	Iamiaceae	Iamia	8.5161e-05	7.9123e-05	6.6024e-05	8.3759e-05	5.7531e-05	7.583e-05	6.9314e-05	0.000151346
Bacteria	Actinobacteria	Acidimicrobiia	Microtrichales	Ilumatobacteraceae	CL500-29_marine_group	8.626e-05	2.0884e-05	1.1114e-05	0.000182088	0.000250842	0.000104501	4.924e-06	0.000580665
Bacteria	Actinobacteria	Acidimicrobiia	Microtrichales	Ilumatobacteraceae	Ilumatobacter	0	0	0	0	0	0	1.36e-07	5.976e-06
Bacteria	Actinobacteria	Acidimicrobiia	Microtrichales	Ilumatobacteraceae	Ilumatobacteraceae_ge	0	2.6e-07	7.3e-08	2.95e-07	1.193e-06	1.235e-06	6.8e-08	2.12e-06
Bacteria	Actinobacteria	Acidimicrobiia	Microtrichales	Ilumatobacteraceae	Ilumatobacteraceae_unclassified	4.5445e-05	3.5889e-05	1.7848e-05	7.5714e-05	4.9677e-05	3.4596e-05	1.5361e-05	0.000156801
Bacteria	Actinobacteria	Acidimicrobiia	Microtrichales	Ilumatobacteraceae	uncultured	2.2007e-05	6.4979e-05	1.3672e-05	8.5151e-05	2.1935e-05	2.0561e-05	1.821e-05	0.000156066
Bacteria	Actinobacteria	Acidimicrobiia	Microtrichales	Microtrichaceae	Candidatus_Microthrix	3.128e-06	6.1e-07	1.879e-06	2.35e-06	5.42e-06	2.154e-06	1.54e-06	1.778e-06
Bacteria	Actinobacteria	Acidimicrobiia	Microtrichales	Microtrichaceae	IMCC26207	1.8262e-05	1.4851e-05	1.3758e-05	1.4027e-05	2.3283e-05	2.3665e-05	1.5727e-05	1.6421e-05
Bacteria	Actinobacteria	Acidimicrobiia	Microtrichales	Microtrichaceae	Microtrichaceae_unclassified	5.7807e-05	5.1103e-05	5.0536e-05	4.6356e-05	6.8418e-05	6.8592e-05	5.9312e-05	6.5436e-05
Bacteria	Actinobacteria	Acidimicrobiia	Microtrichales	Microtrichaceae	Sva0996_marine_group	9.347e-06	7.479e-06	6.654e-06	1.0756e-05	1.4195e-05	1.2549e-05	1.0165e-05	1.5682e-05
Bacteria	Actinobacteria	Acidimicrobiia	Microtrichales	Microtrichaceae	uncultured	5.344e-06	4.609e-06	3.583e-06	1.2614e-05	3.6075e-05	2.1709e-05	5.957e-06	3.0933e-05
Bacteria	Actinobacteria	Acidimicrobiia	Microtrichales	Microtrichales_fa	Microtrichales_ge	9.506e-06	7.543e-06	1.2655e-05	4.7836e-05	2.0891e-05	3.9121e-05	2.8708e-05	8.2299e-05
Bacteria	Actinobacteria	Acidimicrobiia	Microtrichales	Microtrichales_unclassified	Microtrichales_unclassified	0.000524217	0.000495921	0.000430799	0.000606196	0.000724172	0.000538074	0.000478165	0.000828353
Bacteria	Actinobacteria	Acidimicrobiia	Microtrichales	uncultured	uncultured_ge	0.000170671	0.000210342	0.000150001	0.000286242	0.00029438	0.000171046	0.000152406	0.000340904
Bacteria	Actinobacteria	Acidimicrobiia	uncultured	uncultured_fa	uncultured_ge	0.00772509	0.00745644	0.00853457	0.00536711	0.00898581	0.0108646	0.0105757	0.00429385
Bacteria	Actinobacteria	Actinobacteria	Actinobacteria_unclassified	Actinobacteria_unclassified	Actinobacteria_unclassified	0.0298469	0.028361	0.0378338	0.0272453	0.0512213	0.060021	0.0612593	0.0311184
Bacteria	Actinobacteria	Actinobacteria	Actinomycetales	Actinomycetaceae	Actinomyces	0	0	1.15e-07	0	0	0	1.93e-07	0
Bacteria	Actinobacteria	Actinobacteria	Actinomycetales	Actinomycetaceae	Actinomycetaceae_unclassified	1.76e-07	0	1.75e-07	0	2.27e-07	1.96e-07	1.53e-07	3.48e-07
Bacteria	Actinobacteria	Actinobacteria	Actinomycetales	Actinomycetaceae	Varibaculum	1.62e-07	0	0	0	0	0	2.8e-08	0
Bacteria	Actinobacteria	Actinobacteria	Bifidobacteriales	Bifidobacteriaceae	Bifidobacteriaceae_unclassified	0	1.02e-07	0	0	2.39e-07	0	7.7e-08	8.3e-08
Bacteria	Actinobacteria	Actinobacteria	Bifidobacteriales	Bifidobacteriaceae	Bifidobacterium	0	1.02e-07	1.09e-07	0	0	0	1.16e-07	0
Bacteria	Actinobacteria	Actinobacteria	Bifidobacteriales	Bifidobacteriaceae	Gardnerella	0	0	0	0	0	0	1.54e-07	0
Bacteria	Actinobacteria	Actinobacteria	Bifidobacteriales	Bifidobacteriaceae	Parascardovia	0	0	0	0	0	0	3.9e-08	0
Bacteria	Actinobacteria	Actinobacteria	Catenulisporales	Actinospicaceae	Actinospica	0.00271055	0.00109285	0.00172704	0.000688693	0.00166554	0.0027448	0.00180846	0.000479812
Bacteria	Actinobacteria	Actinobacteria	Catenulisporales	Catenulisporaceae	Catenulispora	0.00110003	0.00174387	0.000482596	0.000293801	0.00116751	0.000274393	0.000322722	0.000472625
Bacteria	Actinobacteria	Actinobacteria	Catenulisporales	Catenulisporales_unclassified	Catenulisporales_unclassified	2.465e-05	2.9084e-05	1.1711e-05	4.923e-06	1.8522e-05	1.4301e-05	1.1881e-05	4.236e-06
Bacteria	Actinobacteria	Actinobacteria	Corynebacteriales	Corynebacteriaceae	Corynebacteriaceae_ge	0	0	0	0	3.3783e-05	3.63e-07	1.04e-07	1.8e-07
Bacteria	Actinobacteria	Actinobacteria	Corynebacteriales	Corynebacteriaceae	Corynebacteriaceae_unclassified	1.343e-06	3.289e-06	3.78e-06	4.36e-07	1.829e-06	1.541e-06	4.312e-06	2.564e-06
Bacteria	Actinobacteria	Actinobacteria	Corynebacteriales	Corynebacteriaceae	Corynebacterium	2.453e-06	3.187e-06	4.534e-06	1.782e-06	3.41e-06	3.603e-06	4.468e-06	3.381e-06
Bacteria	Actinobacteria	Actinobacteria	Corynebacteriales	Corynebacteriaceae	Corynebacterium_1	1.62e-07	1.14e-07	7.51e-07	2.53e-07	0	3.29e-07	9.71e-07	1.108e-06
Bacteria	Actinobacteria	Actinobacteria	Corynebacteriales	Corynebacteriaceae	Lawsonella	0	2.69e-07	4.8e-08	4.36e-07	0	0	0	0
Bacteria	Actinobacteria	Actinobacteria	Corynebacteriales	Corynebacteriales_Incertae_Sedis	Tomitella	5.27e-07	9.41e-07	1.503e-06	3.283e-06	1.1404e-05	3.931e-06	3.156e-06	5.735e-06
Bacteria	Actinobacteria	Actinobacteria	Corynebacteriales	Corynebacteriales_unclassified	Corynebacteriales_unclassified	0.0004245	0.00043615	0.000668885	0.000191479	0.00104061	0.000667875	0.000689906	0.000383175
Bacteria	Actinobacteria	Actinobacteria	Corynebacteriales	Dietziaceae	Dietzia	0	0	3.4e-08	0	0	3.38e-07	2.5e-08	6.03e-07
Bacteria	Actinobacteria	Actinobacteria	Corynebacteriales	Mycobacteriaceae	Hoyosella	7.98e-07	7.18e-07	6.1e-07	0	2.004e-06	3.212e-06	3.65e-07	1.149e-06
Bacteria	Actinobacteria	Actinobacteria	Corynebacteriales	Mycobacteriaceae	Mycobacteriaceae_unclassified	4.6618e-05	5.2067e-05	8.008e-05	1.6529e-05	0.000106245	8.1486e-05	9.0141e-05	4.0024e-05
Bacteria	Actinobacteria	Actinobacteria	Corynebacteriales	Mycobacteriaceae	Mycobacterium	0.00273059	0.00365134	0.00520662	0.00105693	0.006246	0.00502092	0.00528004	0.00326976
Bacteria	Actinobacteria	Actinobacteria	Corynebacteriales	Nocardiaceae	Gordonia	1.2045e-05	0	7.21e-07	1.47e-07	6.69e-07	6.24e-07	5.57e-07	1.07e-06
Bacteria	Actinobacteria	Actinobacteria	Corynebacteriales	Nocardiaceae	Millisia	3.38e-07	2.94e-07	1.328e-06	1.043e-06	1.698e-06	9.21e-07	1.438e-06	3.81e-07
Bacteria	Actinobacteria	Actinobacteria	Corynebacteriales	Nocardiaceae	Nocardia	0.000145707	9.7655e-05	0.000255229	3.8979e-05	0.000211218	0.000242118	0.000202835	6.6082e-05
Bacteria	Actinobacteria	Actinobacteria	Corynebacteriales	Nocardiaceae	Nocardiaceae_unclassified	8.0892e-05	6.1857e-05	0.000131062	4.2445e-05	0.000292917	0.000133527	0.000116737	6.7435e-05
Bacteria	Actinobacteria	Actinobacteria	Corynebacteriales	Nocardiaceae	Rhodococcus	2.9471e-05	1.6143e-05	2.6614e-05	1.8036e-05	0.00173902	3.8454e-05	2.6833e-05	3.034e-05
Bacteria	Actinobacteria	Actinobacteria	Corynebacteriales	Nocardiaceae	Skermania	8.07e-07	2.69e-07	3.85e-07	7.83e-07	7.05e-07	6.46e-07	1.72e-07	1.767e-06
Bacteria	Actinobacteria	Actinobacteria	Corynebacteriales	Nocardiaceae	Smaragdicoccus	0	2.6e-07	1.98e-07	1.478e-06	0	9.8e-08	1.48e-07	1.042e-06
Bacteria	Actinobacteria	Actinobacteria	Corynebacteriales	Nocardiaceae	Williamsia	0	1.45e-07	3.93e-07	1.3472e-05	1.286e-06	0	5.83e-07	3.92e-07
Bacteria	Actinobacteria	Actinobacteria	Corynebacteriales	Segniliparaceae	Segniliparaceae_unclassified	0	0	0	0	6.3e-07	2.12e-07	3.15e-07	1.18e-07
Bacteria	Actinobacteria	Actinobacteria	Corynebacteriales	Segniliparaceae	Segniliparus	9.61e-07	1.8e-07	2.13e-07	1.39e-07	2.27e-07	3.78e-07	1.94e-07	8.3e-08
Bacteria	Actinobacteria	Actinobacteria	Corynebacteriales	Segniliparaceae	uncultured	2.106e-06	5.5e-07	2.905e-06	1.271e-06	2.162e-06	4.65e-07	1.012e-06	7.7e-08
Bacteria	Actinobacteria	Actinobacteria	Corynebacteriales	Tsukamurellaceae	Tsukamurella	4.4616e-05	2.5294e-05	2.8471e-05	1.1289e-05	3.7967e-05	2.1299e-05	2.8638e-05	2.4716e-05
Bacteria	Actinobacteria	Actinobacteria	Corynebacteriales	uncultured	uncultured_ge	0	0	5.1e-08	0	0	0	0	0
Bacteria	Actinobacteria	Actinobacteria	Acidothermales	Acidothermaceae	Acidothermus	0.0738538	0.0917319	0.111956	0.0738537	0.12844	0.165525	0.172536	0.0881426
Bacteria	Actinobacteria	Actinobacteria	Mycobacteriales	Cryptosporangiaceae	Cryptosporangiaceae_unclassified	1.62e-07	2.83e-07	0	1.47e-07	2.49e-07	9.8e-08	0	1.67e-07
Bacteria	Actinobacteria	Actinobacteria	Mycobacteriales	Cryptosporangiaceae	Cryptosporangium	1.1011e-05	2.4379e-05	1.798e-06	2.6904e-05	2.2647e-05	9.059e-06	5.622e-06	1.643e-05
Bacteria	Actinobacteria	Actinobacteria	Mycobacteriales	Cryptosporangiaceae	Fodinicola	1.8284e-05	2.3551e-05	1.8368e-05	6.4271e-05	8.471e-06	5.974e-06	3.138e-06	7.4315e-05
Bacteria	Actinobacteria	Actinobacteria	Mycobacteriales	Frankiaceae	Frankia	6.0183e-05	6.3573e-05	4.1132e-05	0.000220237	9.5395e-05	0.000127304	4.7924e-05	0.000404065
Bacteria	Actinobacteria	Actinobacteria	Mycobacteriales	Frankiaceae	Frankiaceae_unclassified	4.0854e-05	2.5044e-05	2.3971e-05	3.7662e-05	6.1823e-05	3.8705e-05	2.8571e-05	6.3906e-05
Bacteria	Actinobacteria	Actinobacteria	Mycobacteriales	Frankiaceae	Jatrophihabitans	0.00189334	0.000980001	0.000910574	0.000712179	0.00262625	0.00145013	0.00109137	0.00114377
Bacteria	Actinobacteria	Actinobacteria	Mycobacteriales	Frankiales_unclassified	Frankiales_unclassified	0.004272	0.00431575	0.0055015	0.00425649	0.00766788	0.00855094	0.00887825	0.00513568
Bacteria	Actinobacteria	Actinobacteria	Mycobacteriales	Geodermatophilaceae	Antricoccus	1.3835e-05	7.032e-06	1.6448e-05	7.814e-06	7.6761e-05	1.5514e-05	1.0558e-05	1.5432e-05
Bacteria	Actinobacteria	Actinobacteria	Mycobacteriales	Geodermatophilaceae	Blastococcus	2.934e-06	7.66e-07	2.56e-07	2.25e-07	1.2919e-05	3.981e-06	5.62e-06	1.205e-06
Bacteria	Actinobacteria	Actinobacteria	Mycobacteriales	Geodermatophilaceae	Geodermatophilaceae_ge	1.76e-07	0	3.4e-08	0	0	0	0	0
Bacteria	Actinobacteria	Actinobacteria	Mycobacteriales	Geodermatophilaceae	Geodermatophilaceae_unclassified	7.276e-06	2.4456e-05	2.469e-06	3.568e-06	2.5305e-05	7.401e-06	4.421e-06	4.918e-06
Bacteria	Actinobacteria	Actinobacteria	Mycobacteriales	Geodermatophilaceae	Geodermatophilus	1.76e-07	0	3.4e-08	0	4.77e-07	2.551e-06	7.47e-07	1.09e-07
Bacteria	Actinobacteria	Actinobacteria	Mycobacteriales	Geodermatophilaceae	Modestobacter	4.47e-07	7.3e-08	5.5e-08	2.57e-07	5.423e-06	0	2.458e-06	7.7e-08
Bacteria	Actinobacteria	Actinobacteria	Mycobacteriales	Nakamurellaceae	Nakamurella	0.000190382	3.6868e-05	0.000152263	0.000224819	0.000327517	0.000164614	5.6716e-05	0.000491002
Bacteria	Actinobacteria	Actinobacteria	Sporichthyales	Sporichthyaceae	Candidatus_Planktophila	0	2.5294e-05	0	0	0	0	0	0
Bacteria	Actinobacteria	Actinobacteria	Sporichthyales	Sporichthyaceae	hgcI_clade	2.9e-07	0.00011776	1.11e-07	5.4e-07	0	4.13e-07	0	5.79e-07
Bacteria	Actinobacteria	Actinobacteria	Sporichthyales	Sporichthyaceae	Sporichthya	5.2211e-05	7.4726e-05	6.2303e-05	4.8029e-05	8.2477e-05	4.9262e-05	4.4455e-05	8.1117e-05
Bacteria	Actinobacteria	Actinobacteria	Sporichthyales	Sporichthyaceae	Sporichthyaceae_ge	0	1.952e-06	0	0	0	0	0	5.4e-08
Bacteria	Actinobacteria	Actinobacteria	Sporichthyales	Sporichthyaceae	Sporichthyaceae_unclassified	4.9356e-05	9.2118e-05	4.9956e-05	8.2688e-05	4.5214e-05	3.3912e-05	2.5479e-05	0.000112363
Bacteria	Actinobacteria	Actinobacteria	Sporichthyales	Sporichthyaceae	uncultured	0.000182844	0.000109229	0.000120639	0.000229185	0.000147194	0.000112675	0.000109334	0.00053065
Bacteria	Actinobacteria	Actinobacteria	Mycobacteriales	uncultured	uncultured_ge	6.3769e-05	8.0889e-05	5.1574e-05	5.911e-05	0.000127058	7.8918e-05	5.8569e-05	0.000171674
Bacteria	Actinobacteria	Actinobacteria	Kineosporiales	Kineosporiaceae	Angustibacter	0.00010618	9.3137e-05	0.000115852	7.7144e-05	7.66e-05	0.000138951	0.000138547	8.6789e-05
Bacteria	Actinobacteria	Actinobacteria	Kineosporiales	Kineosporiaceae	Kineococcus	1.23e-06	1.815e-06	1.062e-06	2.416e-06	6.65e-06	3.886e-06	1.248e-06	6.721e-06
Bacteria	Actinobacteria	Actinobacteria	Kineosporiales	Kineosporiaceae	Kineosporia	3.8381e-05	5.1986e-05	2.2869e-05	0.000125168	0.000237517	0.000144066	6.4452e-05	0.000228973
Bacteria	Actinobacteria	Actinobacteria	Kineosporiales	Kineosporiaceae	Kineosporiaceae_ge	0	0	0	8.987e-06	2.39e-07	1.96e-07	6.5e-08	1.3237e-05
Bacteria	Actinobacteria	Actinobacteria	Kineosporiales	Kineosporiaceae	Kineosporiaceae_unclassified	9.282e-05	0.000133436	0.000111332	0.000286441	0.00023491	0.000182692	0.000177244	0.000350878
Bacteria	Actinobacteria	Actinobacteria	Kineosporiales	Kineosporiaceae	Pseudokineococcus	0	0	0	0	0	0	0	0
Bacteria	Actinobacteria	Actinobacteria	Kineosporiales	Kineosporiaceae	Quadrisphaera	2.471e-06	3.443e-06	4.642e-06	0.000129237	4.488e-06	1.7049e-05	2.7966e-05	0.000102251
Bacteria	Actinobacteria	Actinobacteria	Kineosporiales	Kineosporiaceae	uncultured	0	1.14e-07	0	1.47e-07	0	5.89e-07	3.4e-08	1.82e-06
Bacteria	Actinobacteria	Actinobacteria	Micrococcales	Beutenbergiaceae	Beutenbergiaceae_ge	0	0	0	0	0	0	0	1.92e-07
Bacteria	Actinobacteria	Actinobacteria	Micrococcales	Beutenbergiaceae	Beutenbergiaceae_unclassified	1.62e-07	0	0	0	2.49e-07	5.44e-07	1e-07	0
Bacteria	Actinobacteria	Actinobacteria	Micrococcales	Bogoriellaceae	Georgenia	0	0	5.5e-08	0	0	9.8e-08	5.1e-08	0
Bacteria	Actinobacteria	Actinobacteria	Micrococcales	Bogoriellaceae	Oceanitalea	0	0	0	0	0	9.8e-08	0	0
Bacteria	Actinobacteria	Actinobacteria	Micrococcales	Brevibacteriaceae	Brevibacterium	4.47e-07	0	1.29e-07	0	0	4.49e-07	1.12e-07	3.66e-07
Bacteria	Actinobacteria	Actinobacteria	Micrococcales	Cellulomonadaceae	Actinotalea	1.49e-07	4.63e-07	3.08e-07	1.04e-06	2.4e-07	3.001e-06	7.96e-07	6.61e-07
Bacteria	Actinobacteria	Actinobacteria	Micrococcales	Cellulomonadaceae	Cellulomonadaceae_unclassified	4.346e-06	6.89e-07	1.598e-06	1.9942e-05	1.3683e-05	8.445e-06	1.748e-06	7.416e-06
Bacteria	Actinobacteria	Actinobacteria	Micrococcales	Cellulomonadaceae	Cellulomonas	7.292e-06	3.307e-06	5.649e-06	2.7263e-05	3.3705e-05	1.9163e-05	4.52e-06	1.3611e-05
Bacteria	Actinobacteria	Actinobacteria	Micrococcales	Cellulomonadaceae	Oerskovia	1.76e-07	1.14e-07	5.5e-08	0	3.089e-06	2.95e-07	0	2.21e-07
Bacteria	Actinobacteria	Actinobacteria	Micrococcales	Cellulomonadaceae	Pseudactinotalea	0	0	0	0	2.39e-07	0	3.7e-08	0
Bacteria	Actinobacteria	Actinobacteria	Micrococcales	Cellulomonadaceae	Sediminihabitans	0	0	0	0	0	0	7.9e-08	0
Bacteria	Actinobacteria	Actinobacteria	Micrococcales	Demequinaceae	Demequinaceae_unclassified	0	5.66e-07	0	4.47e-07	7.14e-07	3.72e-07	3.9e-07	2.91e-07
Bacteria	Actinobacteria	Actinobacteria	Micrococcales	Demequinaceae	Lysinimicrobium	0	0	3.51e-07	1.716e-06	2.4e-07	1.52e-07	4e-08	9e-08
Bacteria	Actinobacteria	Actinobacteria	Micrococcales	Demequinaceae	uncultured	0	1.02e-07	5.5e-08	0	0	0	0	0
Bacteria	Actinobacteria	Actinobacteria	Micrococcales	Dermabacteraceae	Brachybacterium	1.76e-07	7.76e-07	7.5e-08	0	2.27e-07	2.72e-07	0	8.3e-08
Bacteria	Actinobacteria	Actinobacteria	Micrococcales	Dermabacteraceae	Dermabacteraceae_unclassified	0	0	0	0	0	0	7.7e-08	0
Bacteria	Actinobacteria	Actinobacteria	Micrococcales	Dermacoccaceae	Dermacoccaceae_ge	0	0	1.11e-07	0	0	2.12e-07	0	0
Bacteria	Actinobacteria	Actinobacteria	Micrococcales	Dermacoccaceae	Dermacoccaceae_unclassified	1.76e-07	2.27e-07	4.5e-07	0	9.19e-07	2.69e-07	3.32e-07	9e-08
Bacteria	Actinobacteria	Actinobacteria	Micrococcales	Dermacoccaceae	Dermacoccus	0	0	0	0	0	0	3.7e-08	0
Bacteria	Actinobacteria	Actinobacteria	Micrococcales	Dermacoccaceae	Flexivirga	0	2.27e-07	2.22e-07	0	0	0	9.4e-08	9e-08
Bacteria	Actinobacteria	Actinobacteria	Micrococcales	Dermacoccaceae	Luteipulveratus	0	0	7e-08	1.39e-07	0	2.27e-07	0	0
Bacteria	Actinobacteria	Actinobacteria	Micrococcales	Dermacoccaceae	uncultured	4.47e-07	1.14e-07	1.66e-07	0	2.087e-06	3.25e-07	4e-08	0
Bacteria	Actinobacteria	Actinobacteria	Micrococcales	Dermatophilaceae	Dermatophilaceae_unclassified	0	0	0	0	0	0	0	7.7e-08
Bacteria	Actinobacteria	Actinobacteria	Micrococcales	Intrasporangiaceae	Arsenicicoccus	0	2.69e-07	0	0	0	9.8e-08	0	0
Bacteria	Actinobacteria	Actinobacteria	Micrococcales	Intrasporangiaceae	Humibacillus	0	0	0	1.47e-07	0	0	0	0
Bacteria	Actinobacteria	Actinobacteria	Micrococcales	Intrasporangiaceae	Intrasporangiaceae_ge	1.76e-07	0	0	0	0	0	0	0
Bacteria	Actinobacteria	Actinobacteria	Micrococcales	Intrasporangiaceae	Intrasporangiaceae_unclassified	2.3704e-05	2.4206e-05	1.1024e-05	0.000102523	7.786e-06	1.8507e-05	2.804e-06	3.8605e-05
Bacteria	Actinobacteria	Actinobacteria	Micrococcales	Intrasporangiaceae	Intrasporangium	0	0	0	1.47e-07	0	2.8e-07	2.62e-07	3.74e-07
Bacteria	Actinobacteria	Actinobacteria	Micrococcales	Intrasporangiaceae	Janibacter	3.098e-06	2.063e-06	6.48e-07	7.047e-06	4.77e-07	1.098e-06	1.11e-07	2.524e-06
Bacteria	Actinobacteria	Actinobacteria	Micrococcales	Intrasporangiaceae	Knoellia	0	0	0	6.62e-07	0	1.633e-06	0	0
Bacteria	Actinobacteria	Actinobacteria	Micrococcales	Intrasporangiaceae	Lapillicoccus	1.0378e-05	2.628e-06	5.211e-06	5.674e-06	7.19e-06	8.566e-06	7.571e-06	8.214e-06
Bacteria	Actinobacteria	Actinobacteria	Micrococcales	Intrasporangiaceae	Ornithinibacter	0	0	3.9e-08	0	0	0	0	0
Bacteria	Actinobacteria	Actinobacteria	Micrococcales	Intrasporangiaceae	Ornithinimicrobium	0	0	0	0	2.27e-07	0	0	0
Bacteria	Actinobacteria	Actinobacteria	Micrococcales	Intrasporangiaceae	Oryzihumus	1.9367e-05	3.5716e-05	1.5179e-05	0.000222962	1.2643e-05	3.7972e-05	1.406e-06	0.000109786
Bacteria	Actinobacteria	Actinobacteria	Micrococcales	Intrasporangiaceae	Phycicoccus	3.396e-06	5.33e-06	1.087e-06	1.2818e-05	0	1.355e-06	0	5.92e-07
Bacteria	Actinobacteria	Actinobacteria	Micrococcales	Intrasporangiaceae	Terrabacter	1.217e-06	4.94e-07	5.07e-07	6.612e-06	2.39e-07	5.85e-07	7.2e-08	9.81e-07
Bacteria	Actinobacteria	Actinobacteria	Micrococcales	Intrasporangiaceae	Tetrasphaera	1.76e-07	5.82e-07	0	1.39e-07	2.39e-07	6.72e-07	7.2e-08	2.2e-07
Bacteria	Actinobacteria	Actinobacteria	Micrococcales	Microbacteriaceae	Agreia	2.132e-06	6.99e-07	1.502e-06	8.939e-06	4.127e-06	9.76e-07	1.475e-06	3.049e-06
Bacteria	Actinobacteria	Actinobacteria	Micrococcales	Microbacteriaceae	Agrococcus	0	0	0	0	0	0	0	1.08e-07
Bacteria	Actinobacteria	Actinobacteria	Micrococcales	Microbacteriaceae	Agromyces	1.653e-06	3.58e-07	8.41e-07	8e-07	4.53e-07	5.74e-07	5.33e-07	9.54e-07
Bacteria	Actinobacteria	Actinobacteria	Micrococcales	Microbacteriaceae	Alpinimonas	0	0	5.5e-08	0	0	0	0	0
Bacteria	Actinobacteria	Actinobacteria	Micrococcales	Microbacteriaceae	Amnibacterium	3.0165e-05	8.146e-06	1.7171e-05	2.368e-06	4.5935e-05	4.719e-06	3.216e-06	3.634e-06
Bacteria	Actinobacteria	Actinobacteria	Micrococcales	Microbacteriaceae	Aurantimicrobium	0	5.1e-07	6.21e-07	5.83e-07	1.372e-06	1.293e-06	5.24e-07	3.2e-06
Bacteria	Actinobacteria	Actinobacteria	Micrococcales	Microbacteriaceae	Candidatus_Aquiluna	0	0	0	4.36e-07	0	0	0	1.47e-07
Bacteria	Actinobacteria	Actinobacteria	Micrococcales	Microbacteriaceae	Chryseoglobus	0	5.37e-07	4.8e-08	0	0	0	0	0
Bacteria	Actinobacteria	Actinobacteria	Micrococcales	Microbacteriaceae	Clavibacter	9.11e-07	8.9e-08	1.96e-07	0	1.372e-06	2.12e-07	1.37e-07	1.207e-06
Bacteria	Actinobacteria	Actinobacteria	Micrococcales	Microbacteriaceae	Conyzicola	1.84e-07	0	0	0	2.39e-07	9.8e-08	0	0
Bacteria	Actinobacteria	Actinobacteria	Micrococcales	Microbacteriaceae	Cryobacterium	5.4807e-05	7.422e-06	4.79e-06	5.9087e-05	2.7507e-05	1.3046e-05	1.6214e-05	1.7397e-05
Bacteria	Actinobacteria	Actinobacteria	Micrococcales	Microbacteriaceae	Cryocola	3.077e-06	8.79e-07	2.76e-07	0	4.473e-06	6.594e-06	4.65e-07	1.605e-06
Bacteria	Actinobacteria	Actinobacteria	Micrococcales	Microbacteriaceae	Curtobacterium	1.6676e-05	2.636e-06	3.206e-06	9.688e-06	2.2554e-05	6.914e-06	3.542e-06	5.234e-06
Bacteria	Actinobacteria	Actinobacteria	Micrococcales	Microbacteriaceae	Diaminobutyricimonas	3.68e-07	2.014e-06	1.654e-06	0	5.373e-06	8.377e-06	2.963e-06	7.85e-07
Bacteria	Actinobacteria	Actinobacteria	Micrococcales	Microbacteriaceae	Frigoribacterium	3.51e-07	1.916e-06	4.309e-06	1.164e-06	5.059e-06	4.2e-07	9.23e-07	5.19e-07
Bacteria	Actinobacteria	Actinobacteria	Micrococcales	Microbacteriaceae	Frondihabitans	2.944e-06	1.0089e-05	3.0894e-05	7.453e-06	3.2599e-05	3.732e-06	2.783e-06	1.363e-06
Bacteria	Actinobacteria	Actinobacteria	Micrococcales	Microbacteriaceae	Galbitalea	3.9915e-05	8.7251e-05	7.8172e-05	4.2283e-05	0.000370002	0.000109789	8.7113e-05	5.8216e-05
Bacteria	Actinobacteria	Actinobacteria	Micrococcales	Microbacteriaceae	Glaciibacter	0	0	0	1.39e-07	0	0	0	0
Bacteria	Actinobacteria	Actinobacteria	Micrococcales	Microbacteriaceae	Glaciihabitans	0	7.3e-08	1.13e-07	0	3.91e-07	1.15e-07	1.47e-07	0
Bacteria	Actinobacteria	Actinobacteria	Micrococcales	Microbacteriaceae	Gryllotalpicola	1.27e-07	0	3.1e-07	0	4.65e-07	7.08e-07	1.8e-07	0
Bacteria	Actinobacteria	Actinobacteria	Micrococcales	Microbacteriaceae	Herbiconiux	3.32e-05	1.3401e-05	1.0051e-05	1.9369e-05	6.8927e-05	2.8608e-05	1.2338e-05	5.793e-06
Bacteria	Actinobacteria	Actinobacteria	Micrococcales	Microbacteriaceae	Homoserinimonas	0	0	0	0	0	0	1.12e-07	0
Bacteria	Actinobacteria	Actinobacteria	Micrococcales	Microbacteriaceae	Humibacter	6.301e-06	2.617e-06	2.553e-06	9.71e-07	4.006e-06	3.764e-06	7.73e-07	2.73e-07
Bacteria	Actinobacteria	Actinobacteria	Micrococcales	Microbacteriaceae	Klugiella	0	0	0	0	0	0	0	1.55e-07
Bacteria	Actinobacteria	Actinobacteria	Micrococcales	Microbacteriaceae	Leifsonia	7.489e-05	9.168e-06	9.57e-06	4.228e-06	0.000201541	3.1116e-05	1.0991e-05	6.94e-06
Bacteria	Actinobacteria	Actinobacteria	Micrococcales	Microbacteriaceae	Leucobacter	5.369e-06	3.525e-06	3.594e-06	3.883e-06	6.85e-06	2.501e-06	5.367e-06	4.14e-06
Bacteria	Actinobacteria	Actinobacteria	Micrococcales	Microbacteriaceae	Lysinimonas	8.003e-06	1.917e-06	1.913e-06	1.864e-06	8.325e-06	9.234e-06	8.77e-07	1.1972e-05
Bacteria	Actinobacteria	Actinobacteria	Micrococcales	Microbacteriaceae	Marisediminicola	5.35e-07	8.9e-08	5.47e-07	1.15e-06	9.889e-06	1.96e-07	4.6e-07	2.4e-07
Bacteria	Actinobacteria	Actinobacteria	Micrococcales	Microbacteriaceae	Microbacteriaceae_ge	0	0	2.86e-07	1.39e-07	0	2.37e-07	0	0
Bacteria	Actinobacteria	Actinobacteria	Micrococcales	Microbacteriaceae	Microbacteriaceae_unclassified	0.000413795	0.000304929	0.00029917	0.000336668	0.0012041	0.000465144	0.000256427	0.000316709
Bacteria	Actinobacteria	Actinobacteria	Micrococcales	Microbacteriaceae	Microbacterium	1.76e-07	7.3e-08	1.71e-07	5.15e-07	8.45e-07	1.96e-07	4.69e-07	1.265e-06
Bacteria	Actinobacteria	Actinobacteria	Micrococcales	Microbacteriaceae	Microcella	7.03e-07	0	0	0	0	0	0	0
Bacteria	Actinobacteria	Actinobacteria	Micrococcales	Microbacteriaceae	Microterricola	0	3.73e-07	0	0	0	0	0	0
Bacteria	Actinobacteria	Actinobacteria	Micrococcales	Microbacteriaceae	Mycetocola	0	0	0	7.72e-07	7.06e-07	0	3.4e-08	8.3e-08
Bacteria	Actinobacteria	Actinobacteria	Micrococcales	Microbacteriaceae	Naasia	3.51e-07	2.286e-06	1.247e-06	0	2.39e-07	2.12e-07	1.67e-07	0
Bacteria	Actinobacteria	Actinobacteria	Micrococcales	Microbacteriaceae	Parafrigoribacterium	8.39e-07	3.206e-06	2.481e-06	5.12e-06	1.497e-05	4.788e-06	2.829e-06	5.9688e-05
Bacteria	Actinobacteria	Actinobacteria	Micrococcales	Microbacteriaceae	Plantibacter	0	0	0	0	0	0	0	5.4e-08
Bacteria	Actinobacteria	Actinobacteria	Micrococcales	Microbacteriaceae	Pseudoclavibacter	0	2.6e-07	0	0	0	0	0	1.55e-07
Bacteria	Actinobacteria	Actinobacteria	Micrococcales	Microbacteriaceae	Rathayibacter	0	0	0	0	2.39e-07	0	0	1.44e-07
Bacteria	Actinobacteria	Actinobacteria	Micrococcales	Microbacteriaceae	Rhodoglobus	7.5e-07	0	0	0	1.145e-06	1.96e-07	3.4e-08	5.4e-08
Bacteria	Actinobacteria	Actinobacteria	Micrococcales	Microbacteriaceae	Rhodoluna	0	8.9e-08	1.8e-07	0	0	0	2.5e-08	0
Bacteria	Actinobacteria	Actinobacteria	Micrococcales	Microbacteriaceae	Salinibacterium	2.8304e-05	2.133e-05	1.4408e-05	7.125e-06	0.000140107	3.3407e-05	1.7711e-05	2.3043e-05
Bacteria	Actinobacteria	Actinobacteria	Micrococcales	Microbacteriaceae	Schumannella	0	0	0	0	4.53e-07	0	0	2.46e-07
Bacteria	Actinobacteria	Actinobacteria	Micrococcales	Microbacteriaceae	Subtercola	2.316e-06	1.838e-06	2.334e-06	4.296e-06	2.7679e-05	1.447e-06	1.628e-06	1.724e-06
Bacteria	Actinobacteria	Actinobacteria	Micrococcales	Microbacteriaceae	uncultured	0	8.9e-08	0	0	1.849e-06	1.96e-07	0	0
Bacteria	Actinobacteria	Actinobacteria	Micrococcales	Microbacteriaceae	Yonghaparkia	0	0	0	0	0	6.9e-08	0	7.4e-08
Bacteria	Actinobacteria	Actinobacteria	Micrococcales	Micrococcaceae	Acaricomes	0	0	0	4.34e-07	2.39e-07	0	0	0
Bacteria	Actinobacteria	Actinobacteria	Micrococcales	Micrococcaceae	Arthrobacter	4.59e-06	9.017e-06	6.402e-06	1.1345e-05	1.9671e-05	1.39e-06	8.472e-06	1.095e-06
Bacteria	Actinobacteria	Actinobacteria	Micrococcales	Micrococcaceae	Citricoccus	0	0	0	0	2.385e-06	0	4.3e-08	1.92e-07
Bacteria	Actinobacteria	Actinobacteria	Micrococcales	Micrococcaceae	Glutamicibacter	0	2.6e-07	5.5e-08	1.47e-07	0	0	0	0
Bacteria	Actinobacteria	Actinobacteria	Micrococcales	Micrococcaceae	Kocuria	1.84e-07	4.78e-07	5.65e-07	5.532e-06	1.49e-06	2.69e-07	1.417e-06	2.475e-06
Bacteria	Actinobacteria	Actinobacteria	Micrococcales	Micrococcaceae	Micrococcaceae_unclassified	3.0642e-05	0.000334395	2.6854e-05	8.2022e-05	5.9707e-05	1.139e-05	2.1549e-05	1.5313e-05
Bacteria	Actinobacteria	Actinobacteria	Micrococcales	Micrococcaceae	Micrococcus	0	7.3e-08	4.8e-08	8.6e-08	1.425e-06	9.8e-08	3.7e-08	3.09e-07
Bacteria	Actinobacteria	Actinobacteria	Micrococcales	Micrococcaceae	Neomicrococcus	0	2.6e-07	0	0	0	0	0	0
Bacteria	Actinobacteria	Actinobacteria	Micrococcales	Micrococcaceae	Paenarthrobacter	3.405e-06	3.6886e-05	1.621e-06	8.556e-06	1.461e-06	0	4.82e-07	9e-08
Bacteria	Actinobacteria	Actinobacteria	Micrococcales	Micrococcaceae	Paeniglutamicibacter	6.06e-07	4.134e-06	5.46e-07	9.72e-07	0	1.15e-07	1.12e-07	9e-08
Bacteria	Actinobacteria	Actinobacteria	Micrococcales	Micrococcaceae	Pseudarthrobacter	2.354e-05	0.000507531	1.5207e-05	8.3688e-05	1.767e-05	4.157e-06	1.449e-06	1.653e-06
Bacteria	Actinobacteria	Actinobacteria	Micrococcales	Micrococcaceae	Renibacterium	4.47e-07	3.38e-07	0	0	2.27e-07	0	0	0
Bacteria	Actinobacteria	Actinobacteria	Micrococcales	Micrococcaceae	Rothia	0	7.8e-08	0	0	0	0	0	0
Bacteria	Actinobacteria	Actinobacteria	Micrococcales	Micrococcaceae	Sinomonas	0	7.8e-08	0	0	2.27e-07	0	0	0
Bacteria	Actinobacteria	Actinobacteria	Micrococcales	Micrococcaceae	Tersicoccus	0	0	0	0	0	0	8.3e-08	0
Bacteria	Actinobacteria	Actinobacteria	Micrococcales	Micrococcales_fa	Micrococcales_ge	0	0	0	0	2.49e-07	0	0	0
Bacteria	Actinobacteria	Actinobacteria	Micrococcales	Micrococcales_unclassified	Micrococcales_unclassified	0.000325926	0.000337225	0.000328118	0.000448821	0.000570731	0.000501556	0.000412169	0.000426856
Bacteria	Actinobacteria	Actinobacteria	Micrococcales	Promicromonosporaceae	Cellulosimicrobium	1.058e-06	1.191e-06	3.291e-06	7.04e-07	7.798e-06	4.772e-06	2.678e-06	1.247e-06
Bacteria	Actinobacteria	Actinobacteria	Micrococcales	Promicromonosporaceae	Isoptericola	1.49e-07	0	0	3.19e-06	2.27e-07	0	0	2.227e-06
Bacteria	Actinobacteria	Actinobacteria	Micrococcales	Promicromonosporaceae	Myceligenerans	8.488e-06	0	0	0	0	0	0	0
Bacteria	Actinobacteria	Actinobacteria	Micrococcales	Promicromonosporaceae	Promicromonospora	1.76e-07	0	5.5e-08	0	0	2.01e-07	0	0
Bacteria	Actinobacteria	Actinobacteria	Micrococcales	Promicromonosporaceae	Promicromonosporaceae_unclassified	3.9929e-05	5.9062e-05	1.9074e-05	2.824e-06	4.688e-06	3.0022e-05	1.2014e-05	2.815e-06
Bacteria	Actinobacteria	Actinobacteria	Micrococcales	Promicromonosporaceae	Xylanimicrobium	1.27e-07	7.38e-07	3.4e-08	0	0	0	0	0
Bacteria	Actinobacteria	Actinobacteria	Micrococcales	Promicromonosporaceae	Xylanimonas	1.62e-07	0	6e-08	0	2.39e-07	0	4e-08	0
Bacteria	Actinobacteria	Actinobacteria	Micrococcales	Ruaniaceae	Ruania	0	0	0	0	0	1.96e-07	1.6e-07	0
Bacteria	Actinobacteria	Actinobacteria	Micrococcales	Sanguibacteraceae	Sanguibacter	1.49e-07	7.3e-08	0	4.169e-06	0	1.84e-07	1.12e-07	3.54e-07
Bacteria	Actinobacteria	Actinobacteria	Micromonosporales	Micromonosporaceae	Actinocatenispora	1.8201e-05	1.6358e-05	1.3218e-05	7.368e-06	4.517e-06	1.2306e-05	8.509e-06	3.985e-06
Bacteria	Actinobacteria	Actinobacteria	Micromonosporales	Micromonosporaceae	Actinoplanes	1.1762e-05	1.2472e-05	8.07e-06	2.3749e-05	0.000136612	0.000129298	8.29e-06	9.0298e-05
Bacteria	Actinobacteria	Actinobacteria	Micromonosporales	Micromonosporaceae	Asanoa	1.3276e-05	8.922e-06	3.211e-06	2.1899e-05	4.5481e-05	2.9305e-05	4.779e-06	5.5651e-05
Bacteria	Actinobacteria	Actinobacteria	Micromonosporales	Micromonosporaceae	Catellatospora	1.442e-06	5.29e-07	4.82e-07	7.41e-07	2.704e-06	2.919e-06	1.017e-06	4.205e-06
Bacteria	Actinobacteria	Actinobacteria	Micromonosporales	Micromonosporaceae	Catenuloplanes	7.98e-07	1.421e-06	3.35e-07	1.473e-06	9.065e-06	6.005e-06	1.91e-07	1.9512e-05
Bacteria	Actinobacteria	Actinobacteria	Micromonosporales	Micromonosporaceae	Couchioplanes	0	0	0	0	0	9.8e-08	6.5e-08	4.971e-06
Bacteria	Actinobacteria	Actinobacteria	Micromonosporales	Micromonosporaceae	Dactylosporangium	6.5923e-05	2.8449e-05	9.691e-06	8.0497e-05	0.000163197	5.6677e-05	3.083e-06	0.000301849
Bacteria	Actinobacteria	Actinobacteria	Micromonosporales	Micromonosporaceae	Hamadaea	5.27e-07	5.37e-07	3.7e-07	3.331e-06	3.971e-06	7.478e-06	9.14e-07	6.01e-06
Bacteria	Actinobacteria	Actinobacteria	Micromonosporales	Micromonosporaceae	Krasilnikovia	1.054e-06	5.2e-07	3.84e-07	4.125e-06	2.863e-06	4.615e-06	0	1.596e-05
Bacteria	Actinobacteria	Actinobacteria	Micromonosporales	Micromonosporaceae	Longispora	3.68e-07	8.34e-07	1.44e-07	5.94e-07	2.27e-07	2.92e-07	2.16e-07	5.93e-07
Bacteria	Actinobacteria	Actinobacteria	Micromonosporales	Micromonosporaceae	Luedemannella	1.3224e-05	4.971e-06	2.048e-06	4.4526e-05	5.501e-06	3.5832e-05	1.151e-06	0.000294843
Bacteria	Actinobacteria	Actinobacteria	Micromonosporales	Micromonosporaceae	Micromonospora	3.0172e-05	2.0902e-05	7.521e-06	4.5471e-05	7.4508e-05	6.3319e-05	1.3638e-05	0.000113055
Bacteria	Actinobacteria	Actinobacteria	Micromonosporales	Micromonosporaceae	Micromonosporaceae_ge	0	0	0	1.47e-07	2.39e-07	0	0	0
Bacteria	Actinobacteria	Actinobacteria	Micromonosporales	Micromonosporaceae	Micromonosporaceae_unclassified	0.000281112	0.000269545	0.00018949	0.000417723	0.000818193	0.000888139	0.000255565	0.00130015
Bacteria	Actinobacteria	Actinobacteria	Micromonosporales	Micromonosporaceae	Phytohabitans	1.23e-06	1.759e-06	6.48e-07	8.84e-07	4.447e-06	7.591e-06	4.45e-07	4.691e-06
Bacteria	Actinobacteria	Actinobacteria	Micromonosporales	Micromonosporaceae	Pilimelia	6.09e-07	1.14e-07	6.1e-08	1.47e-07	0	1.853e-06	2.95e-07	1.091e-06
Bacteria	Actinobacteria	Actinobacteria	Micromonosporales	Micromonosporaceae	Planosporangium	0	0	3.4e-08	1.47e-07	1.53e-07	2.062e-06	0	3.564e-06
Bacteria	Actinobacteria	Actinobacteria	Micromonosporales	Micromonosporaceae	Plantactinospora	1.245e-06	2.69e-07	4.79e-07	5.547e-06	4.055e-06	1.0903e-05	1.96e-07	1.0849e-05
Bacteria	Actinobacteria	Actinobacteria	Micromonosporales	Micromonosporaceae	Polymorphospora	1.423e-06	3.028e-06	2.695e-06	1.387e-06	1.443e-06	3.396e-06	3.786e-06	1.294e-06
Bacteria	Actinobacteria	Actinobacteria	Micromonosporales	Micromonosporaceae	Pseudosporangium	0	8.06e-07	3.9e-08	0	9.54e-07	7.44e-07	3.7e-08	7.76e-07
Bacteria	Actinobacteria	Actinobacteria	Micromonosporales	Micromonosporaceae	Rhizocola	0	0	0	0	0	0	0	7.69e-07
Bacteria	Actinobacteria	Actinobacteria	Micromonosporales	Micromonosporaceae	Rugosimonospora	0	0	0	0	2.39e-07	9.8e-08	6.5e-08	1.92e-07
Bacteria	Actinobacteria	Actinobacteria	Micromonosporales	Micromonosporaceae	Salinispora	0	2.6e-07	3.9e-08	2.95e-07	0	2.95e-07	0	1.285e-06
Bacteria	Actinobacteria	Actinobacteria	Micromonosporales	Micromonosporaceae	Spirilliplanes	0	0	0	0	0	0	0	1.8e-07
Bacteria	Actinobacteria	Actinobacteria	Micromonosporales	Micromonosporaceae	Stackebrandtia	0	7.8e-08	1.31e-07	0	1.53e-07	1.96e-07	2.46e-07	2.37e-07
Bacteria	Actinobacteria	Actinobacteria	Micromonosporales	Micromonosporaceae	uncultured	8.3e-07	4.96e-07	9.2e-07	5.252e-06	2.549e-06	3.272e-06	5.13e-07	3.4599e-05
Bacteria	Actinobacteria	Actinobacteria	Micromonosporales	Micromonosporaceae	Verrucosispora	0	2.69e-07	2.08e-07	8.84e-07	1.67e-06	5.023e-06	7.1e-08	3.976e-06
Bacteria	Actinobacteria	Actinobacteria	Micromonosporales	Micromonosporaceae	Virgisporangium	1.76e-07	0	3.4e-08	0	2.385e-06	1.375e-06	2.5e-08	4.197e-06
Bacteria	Actinobacteria	Actinobacteria	Micromonosporales	Micromonosporaceae	Wangella	0	0	0	0	0	0	0	3.84e-07
Bacteria	Actinobacteria	Actinobacteria	Micromonosporales	Micromonosporaceae	Xiangella	8.79e-07	2.69e-07	3.9e-08	1.179e-06	3.731e-06	4.181e-06	3.33e-07	3.367e-06
Bacteria	Actinobacteria	Actinobacteria	PeM15	PeM15_fa	PeM15_ge	1.7054e-05	3.961e-05	3.9489e-05	5.0621e-05	1.9573e-05	4.2308e-05	6.0478e-05	5.5064e-05
Bacteria	Actinobacteria	Actinobacteria	Propionibacteriales	Nocardioidaceae	Actinopolymorpha	9.038e-06	5.698e-06	5.228e-06	3.11e-06	1.206e-06	4.365e-06	1.738e-06	1.139e-06
Bacteria	Actinobacteria	Actinobacteria	Propionibacteriales	Nocardioidaceae	Aeromicrobium	1.84e-07	7.23e-07	5.51e-07	3.614e-06	4.715e-06	3.003e-06	1.012e-05	1.663e-06
Bacteria	Actinobacteria	Actinobacteria	Propionibacteriales	Nocardioidaceae	Kribbella	7.3702e-05	5.1034e-05	9.3776e-05	0.00011085	0.000201353	0.000182809	0.000223668	9.0549e-05
Bacteria	Actinobacteria	Actinobacteria	Propionibacteriales	Nocardioidaceae	Marmoricola	1.8694e-05	4.325e-05	3.2748e-05	6.8818e-05	0.000154031	0.000174437	9.6375e-05	2.6048e-05
Bacteria	Actinobacteria	Actinobacteria	Propionibacteriales	Nocardioidaceae	Mumia	9.74e-07	7.3e-08	7.9e-07	3.39e-07	1.668e-06	1.093e-06	5.11e-07	7.76e-07
Bacteria	Actinobacteria	Actinobacteria	Propionibacteriales	Nocardioidaceae	Nocardioidaceae_unclassified	0.000182143	0.000185166	0.000281108	0.000305067	0.000486214	0.000638505	0.000675599	0.000300635
Bacteria	Actinobacteria	Actinobacteria	Propionibacteriales	Nocardioidaceae	Nocardioides	1.021e-05	1.2862e-05	4.31e-06	2.3099e-05	6.2837e-05	9.4e-05	4.962e-06	4.6779e-05
Bacteria	Actinobacteria	Actinobacteria	Propionibacteriales	Nocardioidaceae	Tenggerimyces	0	7.8e-08	2.1e-07	1.47e-07	0	7.74e-07	3.41e-07	1.105e-06
Bacteria	Actinobacteria	Actinobacteria	Propionibacteriales	Nocardioidaceae	Thermasporomyces	3.46e-07	5.32e-07	4.68e-07	2.33e-07	2.49e-07	1.439e-06	1.544e-06	1.147e-06
Bacteria	Actinobacteria	Actinobacteria	Propionibacteriales	Nocardioidaceae	uncultured	0	0	0	0	7.16e-07	3.51e-07	0	9.61e-07
Bacteria	Actinobacteria	Actinobacteria	Propionibacteriales	Propionibacteriaceae	Aestuariimicrobium	0	2.83e-07	0	0	0	0	2e-07	1.09e-07
Bacteria	Actinobacteria	Actinobacteria	Propionibacteriales	Propionibacteriaceae	Cutibacterium	0	1.803e-06	6.07e-07	1.72e-07	2.27e-07	6.01e-07	2.13e-07	0
Bacteria	Actinobacteria	Actinobacteria	Propionibacteriales	Propionibacteriaceae	Friedmanniella	8.012e-06	8.06e-07	3.01e-07	3.43e-07	2.39e-07	9.699e-06	6.097e-06	1.996e-06
Bacteria	Actinobacteria	Actinobacteria	Propionibacteriales	Propionibacteriaceae	Haloactinopolyspora	0	0	4.1e-08	0	1.53e-07	2.12e-07	3.7e-08	0
Bacteria	Actinobacteria	Actinobacteria	Propionibacteriales	Propionibacteriaceae	Jiangella	3.11e-07	1.096e-06	4.6e-07	0	9.54e-07	1.866e-06	6.53e-07	1.0348e-05
Bacteria	Actinobacteria	Actinobacteria	Propionibacteriales	Propionibacteriaceae	Marinilutecoccus	0	0	3.4e-08	0	0	7.6e-08	3.6e-08	0
Bacteria	Actinobacteria	Actinobacteria	Propionibacteriales	Propionibacteriaceae	Microlunatus	4.1708e-05	1.2505e-05	1.4527e-05	2.4755e-05	4.4378e-05	3.5259e-05	2.4947e-05	2.9588e-05
Bacteria	Actinobacteria	Actinobacteria	Propionibacteriales	Propionibacteriaceae	Micropruina	0	0	4.5e-08	0	3.79e-07	0	3.9e-08	1.73e-07
Bacteria	Actinobacteria	Actinobacteria	Propionibacteriales	Propionibacteriaceae	Naumannella	1.76e-07	0	0	0	3.06e-07	4.65e-07	4.7e-07	1.55e-07
Bacteria	Actinobacteria	Actinobacteria	Propionibacteriales	Propionibacteriaceae	Phytoactinopolyspora	0	3.63e-07	5.5e-08	1.39e-07	0	0	7.3e-08	7.4e-08
Bacteria	Actinobacteria	Actinobacteria	Propionibacteriales	Propionibacteriaceae	Propionibacteriaceae_ge	0	0	0	0	0	0	1e-07	0
Bacteria	Actinobacteria	Actinobacteria	Propionibacteriales	Propionibacteriaceae	Propionibacteriaceae_unclassified	0.000150484	0.000125996	0.0001482	0.00012008	0.000288191	0.000283348	0.000282138	0.000130058
Bacteria	Actinobacteria	Actinobacteria	Propionibacteriales	Propionibacteriaceae	Propionicicella	0	0	0	0	0	0	0	1.92e-07
Bacteria	Actinobacteria	Actinobacteria	Propionibacteriales	Propionibacteriaceae	Propioniciclava	4.138e-05	3.0902e-05	3.7185e-05	2.0039e-05	3.1514e-05	3.2058e-05	3.6398e-05	1.5906e-05
Bacteria	Actinobacteria	Actinobacteria	Propionibacteriales	Propionibacteriaceae	Propionicimonas	0	0	0	0	0	0	1e-07	0
Bacteria	Actinobacteria	Actinobacteria	Propionibacteriales	Propionibacteriaceae	Pseudopropionibacterium	2.361e-06	7.488e-06	1.4634e-05	1.901e-06	1.0409e-05	2.8116e-05	1.9977e-05	8.61e-06
Bacteria	Actinobacteria	Actinobacteria	Propionibacteriales	Propionibacteriaceae	Tessaracoccus	0	3.89e-07	0	0	4.76e-07	6.09e-07	3.47e-07	2.63e-07
Bacteria	Actinobacteria	Actinobacteria	Propionibacteriales	Propionibacteriaceae	uncultured	0	0	0	4.36e-07	0	1.74e-07	0	8.3e-08
Bacteria	Actinobacteria	Actinobacteria	Propionibacteriales	Propionibacteriales_unclassified	Propionibacteriales_unclassified	0.000127656	9.8929e-05	0.000130686	0.000122635	0.000197502	0.000238602	0.000271045	0.000127689
Bacteria	Actinobacteria	Actinobacteria	Pseudonocardiales	Pseudonocardiaceae	Actinoalloteichus	1.84e-07	3.05e-07	6.73e-07	4.42e-07	2.483e-06	1.489e-06	2.391e-06	4.602e-06
Bacteria	Actinobacteria	Actinobacteria	Pseudonocardiales	Pseudonocardiaceae	Actinokineospora	6.229e-06	8.69e-07	1.159e-06	1.308e-06	2.998e-06	1.547e-06	7.55e-07	2.227e-06
Bacteria	Actinobacteria	Actinobacteria	Pseudonocardiales	Pseudonocardiaceae	Actinomycetospora	0.000128221	5.142e-06	9.977e-06	2.1346e-05	0.000195011	2.5369e-05	2.505e-06	2.6468e-05
Bacteria	Actinobacteria	Actinobacteria	Pseudonocardiales	Pseudonocardiaceae	Actinophytocola	2.043e-06	3.82e-07	2.59e-07	1.421e-06	1.108e-06	1.276e-06	6.29e-07	1.175e-06
Bacteria	Actinobacteria	Actinobacteria	Pseudonocardiales	Pseudonocardiaceae	Actinosynnema	8.15e-07	2.242e-06	3.58e-07	8.72e-07	1.32e-06	1.197e-06	1.85e-06	7.9e-07
Bacteria	Actinobacteria	Actinobacteria	Pseudonocardiales	Pseudonocardiaceae	Alloactinosynnema	0	0	5.5e-08	0	2.27e-07	0	1.49e-07	8.23e-07
Bacteria	Actinobacteria	Actinobacteria	Pseudonocardiales	Pseudonocardiaceae	Allokutzneria	6.49e-07	9.63e-07	7.83e-07	6.22e-07	0	0	3.4e-08	4.91e-07
Bacteria	Actinobacteria	Actinobacteria	Pseudonocardiales	Pseudonocardiaceae	Amycolatopsis	2.82e-06	3.721e-06	7.62e-06	6.545e-06	4.4071e-05	2.0757e-05	7.431e-06	1.1443e-05
Bacteria	Actinobacteria	Actinobacteria	Pseudonocardiales	Pseudonocardiaceae	Crossiella	0.000536239	0.000280478	0.000569299	0.000387226	0.00247475	0.00206883	0.00113996	0.0041572
Bacteria	Actinobacteria	Actinobacteria	Pseudonocardiales	Pseudonocardiaceae	Goodfellowiella	1.674e-06	2.69e-07	3.94e-07	7.31e-07	1.677e-06	1.375e-06	5.44e-07	1.175e-06
Bacteria	Actinobacteria	Actinobacteria	Pseudonocardiales	Pseudonocardiaceae	Kibdelosporangium	3.38e-07	6.16e-07	5.17e-07	3.8e-07	4.2e-07	9.89e-07	3.96e-07	9.678e-06
Bacteria	Actinobacteria	Actinobacteria	Pseudonocardiales	Pseudonocardiaceae	Kutzneria	3.42e-06	2.0361e-05	5.301e-06	4.881e-06	3.761e-06	1.3825e-05	1.5009e-05	7.152e-06
Bacteria	Actinobacteria	Actinobacteria	Pseudonocardiales	Pseudonocardiaceae	Lechevalieria	1.3458e-05	1.1188e-05	6.818e-06	4.88e-06	0.000134351	1.6808e-05	1.047e-05	1.4563e-05
Bacteria	Actinobacteria	Actinobacteria	Pseudonocardiales	Pseudonocardiaceae	Prauserella	1.0257e-05	1.56e-07	1.235e-06	2.201e-06	0	1.96e-07	4.25e-07	3.834e-06
Bacteria	Actinobacteria	Actinobacteria	Pseudonocardiales	Pseudonocardiaceae	Pseudonocardia	0.000693558	4.7817e-05	0.000140441	0.000400274	0.000394615	0.0011061	0.000272088	0.00153323
Bacteria	Actinobacteria	Actinobacteria	Pseudonocardiales	Pseudonocardiaceae	Pseudonocardiaceae_unclassified	0.000712699	0.000161758	0.000264506	0.000432225	0.00101816	0.000990622	0.000489319	0.00186274
Bacteria	Actinobacteria	Actinobacteria	Pseudonocardiales	Pseudonocardiaceae	Saccharomonospora	0	0	8.2e-08	0	0	0	3.4e-08	0
Bacteria	Actinobacteria	Actinobacteria	Pseudonocardiales	Pseudonocardiaceae	Saccharopolyspora	3.359e-06	2.118e-06	2.387e-06	1.447e-06	4.796e-06	4.326e-06	2.157e-06	2.629e-06
Bacteria	Actinobacteria	Actinobacteria	Pseudonocardiales	Pseudonocardiaceae	Saccharothrix	2.606e-05	7.399e-06	1.9172e-05	1.6474e-05	5.1226e-05	4.0702e-05	2.1388e-05	8.2204e-05
Bacteria	Actinobacteria	Actinobacteria	Pseudonocardiales	Pseudonocardiaceae	Streptoalloteichus	0	0	5.1e-08	0	3.06e-07	2.72e-07	3.5e-08	8.3e-08
Bacteria	Actinobacteria	Actinobacteria	Pseudonocardiales	Pseudonocardiaceae	Thermocrispum	0	0	1.64e-07	0	4.53e-07	6.09e-07	9.71e-07	1.55e-07
Bacteria	Actinobacteria	Actinobacteria	Pseudonocardiales	Pseudonocardiaceae	Umezawaea	0	0	0	0	0	0	0	7.803e-06
Bacteria	Actinobacteria	Actinobacteria	Pseudonocardiales	Pseudonocardiaceae	uncultured	0	0	0	0	0	0	0	9e-08
Bacteria	Actinobacteria	Actinobacteria	Pseudonocardiales	Pseudonocardiaceae	Yuhushiella	0	0	0	0	0	2.95e-07	0	5.4e-08
Bacteria	Actinobacteria	Actinobacteria	Streptomycetales	Streptomycetaceae	Allostreptomyces	5.45e-07	3.704e-06	4.969e-06	1.72e-07	4.498e-06	6.06e-06	2.063e-06	3.261e-06
Bacteria	Actinobacteria	Actinobacteria	Streptomycetales	Streptomycetaceae	E1B-B3-114	1.27e-07	0	0	1.47e-07	2.27e-07	2.69e-07	6.9e-08	7.7e-08
Bacteria	Actinobacteria	Actinobacteria	Streptomycetales	Streptomycetaceae	Kitasatospora	0.000972357	0.000428265	0.000356196	0.000301456	0.000411442	0.000602797	0.000257265	0.000321256
Bacteria	Actinobacteria	Actinobacteria	Streptomycetales	Streptomycetaceae	Streptacidiphilus	0.000493229	0.000571376	0.000550888	0.000241575	0.00180813	0.00267193	0.000627817	0.000226637
Bacteria	Actinobacteria	Actinobacteria	Streptomycetales	Streptomycetaceae	Streptomyces	3.5262e-05	8.7968e-05	8.1447e-05	0.000218769	0.000168474	0.00031081	7.9512e-05	7.1854e-05
Bacteria	Actinobacteria	Actinobacteria	Streptomycetales	Streptomycetaceae	Streptomycetaceae_unclassified	0.000303714	0.000307329	0.000290778	0.000196279	0.000574725	0.000817003	0.000241476	0.000175981
Bacteria	Actinobacteria	Actinobacteria	Streptosporangiales	Nocardiopsaceae	Allosalinactinospora	1.76e-07	0	0	0	0	0	3.7e-08	0
Bacteria	Actinobacteria	Actinobacteria	Streptosporangiales	Nocardiopsaceae	Nocardiopsaceae_unclassified	1.2517e-05	3.892e-06	3.993e-06	2.599e-06	2.138e-06	3.26e-06	3.796e-06	6.32e-07
Bacteria	Actinobacteria	Actinobacteria	Streptosporangiales	Nocardiopsaceae	Nocardiopsis	1.76e-07	1.45e-07	2.15e-07	3.72e-07	2.27e-07	0	2.15e-07	8.3e-08
Bacteria	Actinobacteria	Actinobacteria	Streptosporangiales	Nocardiopsaceae	Streptomonospora	9.299e-06	3.287e-06	3.157e-06	3.64e-07	0	1.52e-07	6.86e-07	8.22e-07
Bacteria	Actinobacteria	Actinobacteria	Streptosporangiales	Nocardiopsaceae	Thermobifida	0	0	0	0	0	1.89e-07	8.6e-08	0
Bacteria	Actinobacteria	Actinobacteria	Streptosporangiales	Nocardiopsaceae	uncultured	0	0	0	0	6.8e-07	1.61e-07	2.22e-07	0
Bacteria	Actinobacteria	Actinobacteria	Streptosporangiales	Streptosporangiaceae	Microbispora	0	0	8.7e-08	8.6e-08	1.53e-07	0	5e-08	8.3e-08
Bacteria	Actinobacteria	Actinobacteria	Streptosporangiales	Streptosporangiaceae	Nonomuraea	7.64e-06	5.811e-06	6.11e-06	5.588e-06	1.0735e-05	1.1636e-05	1.2792e-05	8.181e-06
Bacteria	Actinobacteria	Actinobacteria	Streptosporangiales	Streptosporangiaceae	Sinosporangium	0	1.02e-07	4.97e-07	4.36e-07	0	3.97e-07	3.59e-07	7.4e-08
Bacteria	Actinobacteria	Actinobacteria	Streptosporangiales	Streptosporangiaceae	Sphaerisporangium	0	2.6e-07	1.07e-07	8.6e-08	2.4e-07	1.08e-07	2.8e-08	1.92e-07
Bacteria	Actinobacteria	Actinobacteria	Streptosporangiales	Streptosporangiaceae	Streptosporangiaceae_unclassified	0.000653893	0.00088876	0.00085053	0.000557054	0.000767547	0.00114477	0.00116368	0.000642682
Bacteria	Actinobacteria	Actinobacteria	Streptosporangiales	Streptosporangiaceae	Streptosporangium	0.000526339	0.000590681	0.000849491	0.000638517	0.000669825	0.00104388	0.00124829	0.000774988
Bacteria	Actinobacteria	Actinobacteria	Streptosporangiales	Streptosporangiaceae	Thermocatellispora	1.304e-06	1.343e-06	1.527e-06	1.019e-06	7.16e-07	5.955e-06	1.439e-06	6.85e-07
Bacteria	Actinobacteria	Actinobacteria	Streptosporangiales	Streptosporangiaceae	Thermopolyspora	0	0	0	0	0	7.6e-08	0	0
Bacteria	Actinobacteria	Actinobacteria	Streptosporangiales	Streptosporangiaceae	uncultured	6.63e-06	1.0633e-05	1.2172e-05	1.2555e-05	1.6196e-05	2.6761e-05	2.5381e-05	1.1685e-05
Bacteria	Actinobacteria	Actinobacteria	Streptosporangiales	Streptosporangiales_fa	Streptosporangiales_ge	1.077e-06	5.52e-07	5.04e-07	1.39e-07	1.582e-06	2.037e-06	1.709e-06	1.6e-07
Bacteria	Actinobacteria	Actinobacteria	Streptosporangiales	Streptosporangiales_unclassified	Streptosporangiales_unclassified	0.000843944	0.00100668	0.00112832	0.000914493	0.00146137	0.00173572	0.001839	0.00100641
Bacteria	Actinobacteria	Actinobacteria	Streptosporangiales	Thermomonosporaceae	Actinoallomurus	0.000748924	0.000625253	0.000815302	0.00106926	0.000892223	0.0012154	0.0014316	0.00108146
Bacteria	Actinobacteria	Actinobacteria	Streptosporangiales	Thermomonosporaceae	Actinocorallia	0.000105985	0.000101321	8.9578e-05	2.944e-05	7.5247e-05	0.000162072	0.000107598	0.00013208
Bacteria	Actinobacteria	Actinobacteria	Streptosporangiales	Thermomonosporaceae	Actinomadura	2.4361e-05	0.00025203	2.4088e-05	2.2498e-05	1.741e-05	4.3257e-05	3.1092e-05	1.5852e-05
Bacteria	Actinobacteria	Actinobacteria	Streptosporangiales	Thermomonosporaceae	Spirillospora	3.25e-07	6.27e-07	4.73e-07	2.029e-06	1.53e-07	4.19e-07	1.582e-06	6.47e-07
Bacteria	Actinobacteria	Actinobacteria	Streptosporangiales	Thermomonosporaceae	Thermomonospora	3.3858e-05	3.5706e-05	7.5472e-05	6.9518e-05	0.000170078	0.000182795	0.000220097	8.8055e-05
Bacteria	Actinobacteria	Actinobacteria	Streptosporangiales	Thermomonosporaceae	Thermomonosporaceae_ge	0	0	0	0	0	0	5.1e-08	0
Bacteria	Actinobacteria	Actinobacteria	Streptosporangiales	Thermomonosporaceae	Thermomonosporaceae_unclassified	0.000427321	0.000752473	0.000529935	0.000325189	0.000626017	0.000756987	0.000751574	0.000374083
Bacteria	Actinobacteria	Actinobacteria	Streptosporangiales	Thermomonosporaceae	uncultured	4.52e-07	1.171e-06	6.8e-08	8.6e-08	1.53e-07	1.96e-07	2.14e-07	1.82e-07
Bacteria	Actinobacteria	Actinobacteria_unclassified	Actinobacteria_unclassified	Actinobacteria_unclassified	Actinobacteria_unclassified	0.00199106	0.00189598	0.00209136	0.00241326	0.00253969	0.00239536	0.00224288	0.00262005
Bacteria	Actinobacteria	Coriobacteriia	Coriobacteriales	Atopobiaceae	Atopobiaceae_unclassified	0	8.9e-08	1.75e-07	0	0	0	2.51e-07	2.11e-07
Bacteria	Actinobacteria	Coriobacteriia	Coriobacteriales	Atopobiaceae	Atopobium	0	0	0	0	0	1.81e-07	0	0
Bacteria	Actinobacteria	Coriobacteriia	Coriobacteriales	Atopobiaceae	Coriobacteriaceae_UCG-002	0	7.8e-08	0	0	0	0	0	0
Bacteria	Actinobacteria	Coriobacteriia	Coriobacteriales	Atopobiaceae	Olsenella	0	0	1.51e-07	0	0	9.8e-08	5.79e-07	4.02e-07
Bacteria	Actinobacteria	Coriobacteriia	Coriobacteriales	Coriobacteriaceae	Collinsella	0	7.15e-07	0	1.39e-07	0	0	0	0
Bacteria	Actinobacteria	Coriobacteriia	Coriobacteriales	Coriobacteriaceae	Coriobacteriaceae_unclassified	0	1.02e-07	0	0	0	0	0	0
Bacteria	Actinobacteria	Coriobacteriia	Coriobacteriales	Coriobacteriales_Incertae_Sedis	Coriobacteriales_Incertae_Sedis_unclassified	0	0	0	7.95e-07	7.16e-07	0	6.8e-08	0
Bacteria	Actinobacteria	Coriobacteriia	Coriobacteriales	Coriobacteriales_Incertae_Sedis	Raoultibacter	0	0	2.7e-08	5.5e-07	0	1.96e-07	0	0
Bacteria	Actinobacteria	Coriobacteriia	Coriobacteriales	Coriobacteriales_Incertae_Sedis	uncultured	0	0	0	0	2.135e-06	1.81e-07	1.42e-07	0
Bacteria	Actinobacteria	Coriobacteriia	Coriobacteriales	Coriobacteriales_unclassified	Coriobacteriales_unclassified	7.85e-07	8.01e-07	1.102e-06	1.444e-06	2.84e-06	6.11e-07	1.128e-06	2.21e-07
Bacteria	Actinobacteria	Coriobacteriia	Coriobacteriales	Eggerthellaceae	Eggerthellaceae_unclassified	0	0	0	3.11e-07	0	0	1.54e-07	1.92e-07
Bacteria	Actinobacteria	Coriobacteriia	Coriobacteriales	Eggerthellaceae	Paraeggerthella	0	0	0	0	0	0	3.9e-08	0
Bacteria	Actinobacteria	Coriobacteriia	Coriobacteriales	uncultured	uncultured_ge	0	0	0	8.6e-08	0	0	0	0
Bacteria	Actinobacteria	Coriobacteriia	Coriobacteriia_unclassified	Coriobacteriia_unclassified	Coriobacteriia_unclassified	3.6e-07	7.3e-08	5.26e-07	9.24e-07	4.65e-07	1.81e-07	3.74e-07	1.64e-07
Bacteria	Actinobacteria	Coriobacteriia	OPB41	OPB41_fa	OPB41_ge	0	1.02e-07	3.4e-08	4.0069e-05	4.65e-07	6.9e-08	8.259e-06	7.39e-07
Bacteria	Actinobacteria	FFCH16263	FFCH16263_or	FFCH16263_fa	FFCH16263_ge	0	2.69e-07	4.06e-07	3.683e-06	0	0	0	5.876e-06
Bacteria	Actinobacteria	KIST-JJY010	KIST-JJY010_or	KIST-JJY010_fa	KIST-JJY010_ge	1.49e-07	8.99e-07	2.62e-07	1.14e-07	4.2e-07	0	1.07e-07	7.69e-07
Bacteria	Actinobacteria	MB-A2-108	MB-A2-108_or	MB-A2-108_fa	MB-A2-108_ge	2.412e-06	2.7749e-05	1.6638e-05	0.000363815	1.53e-07	2.237e-06	6.19e-07	0.000440797
Bacteria	Actinobacteria	Nitriliruptoria	Euzebyales	Euzebyaceae	Egibacter	0	0	0	4.47e-07	0	0	3.6e-08	7.4e-08
Bacteria	Actinobacteria	Nitriliruptoria	Euzebyales	Euzebyaceae	Euzebya	4.48e-06	9.64e-07	2.696e-06	1.51e-06	6.318e-06	3.384e-06	4.571e-06	2.094e-06
Bacteria	Actinobacteria	Nitriliruptoria	Euzebyales	Euzebyaceae	Euzebyaceae_unclassified	1.62e-07	1.14e-07	3.74e-07	1.14e-07	0	2.6e-07	2.16e-07	0
Bacteria	Actinobacteria	Nitriliruptoria	Nitriliruptorales	Nitriliruptoraceae	Egicoccus	0	0	0	0	0	1.89e-07	0	0
Bacteria	Actinobacteria	Nitriliruptoria	Nitriliruptorales	Nitriliruptoraceae	Nitriliruptoraceae_ge	7.07e-07	9.48e-07	3.94e-07	0	0	6.74e-07	1.97e-07	7.4e-08
Bacteria	Actinobacteria	Nitriliruptoria	Nitriliruptorales	Nitriliruptoraceae	Nitriliruptoraceae_unclassified	1.84e-07	4.76e-07	1.09e-07	0	2.4e-07	2.01e-07	3.47e-07	4.62e-07
Bacteria	Actinobacteria	Nitriliruptoria	Nitriliruptoria_unclassified	Nitriliruptoria_unclassified	Nitriliruptoria_unclassified	0	0	0	0	0	0	4e-08	5.4e-08
Bacteria	Actinobacteria	Thermoleophilia	Gaiellales	Gaiellaceae	Gaiella	0.000886565	0.00132171	0.000779171	0.00254159	0.000279764	0.000374342	0.000351064	0.00163754
Bacteria	Actinobacteria	Thermoleophilia	Gaiellales	Gaiellales_fa	Gaiellales_ge	3.8286e-05	6.0611e-05	4.488e-05	0.000108381	1.242e-05	2.0407e-05	1.8284e-05	8.1986e-05
Bacteria	Actinobacteria	Thermoleophilia	Gaiellales	Gaiellales_unclassified	Gaiellales_unclassified	0.000753738	0.00105937	0.000789628	0.00181032	0.000377088	0.000483177	0.00041944	0.00150884
Bacteria	Actinobacteria	Thermoleophilia	Gaiellales	uncultured	uncultured_ge	0.00136967	0.00222255	0.0017037	0.00353324	0.000983108	0.00121822	0.00103903	0.00335489
Bacteria	Actinobacteria	Thermoleophilia	Solirubrobacterales	67-14	67-14_ge	0.000416787	0.000440775	0.000527327	0.000495878	0.00122681	0.000851709	0.000558274	0.000747387
Bacteria	Actinobacteria	Thermoleophilia	Solirubrobacterales	Solirubrobacteraceae	Conexibacter	0.0110063	0.0091644	0.0122837	0.0122186	0.0187257	0.0125906	0.0126468	0.0097662
Bacteria	Actinobacteria	Thermoleophilia	Solirubrobacterales	Solirubrobacteraceae	JCM_18997	0.000270836	0.000182952	0.000206554	0.000208236	0.000401453	0.000286308	0.000247166	0.000176527
Bacteria	Actinobacteria	Thermoleophilia	Solirubrobacterales	Solirubrobacteraceae	Parviterribacter	5.0449e-05	2.4952e-05	3.3426e-05	2.8579e-05	0.000145695	6.0468e-05	5.8868e-05	3.0416e-05
Bacteria	Actinobacteria	Thermoleophilia	Solirubrobacterales	Solirubrobacteraceae	Patulibacter	3.832e-05	3.6033e-05	3.1826e-05	3.4732e-05	0.000288955	3.64e-05	3.1733e-05	2.6043e-05
Bacteria	Actinobacteria	Thermoleophilia	Solirubrobacterales	Solirubrobacteraceae	Solirubrobacter	0.00304092	0.00264155	0.00345739	0.0036842	0.00496724	0.00350047	0.00349255	0.00328608
Bacteria	Actinobacteria	Thermoleophilia	Solirubrobacterales	Solirubrobacteraceae	Solirubrobacteraceae_unclassified	0.0079005	0.00624825	0.00759029	0.006931	0.0122795	0.00815568	0.00785102	0.00554559
Bacteria	Actinobacteria	Thermoleophilia	Solirubrobacterales	Solirubrobacteraceae	uncultured	0.00522795	0.00505079	0.00552628	0.0038101	0.00572931	0.00498854	0.00427421	0.00295182
Bacteria	Actinobacteria	Thermoleophilia	Solirubrobacterales	Solirubrobacterales_unclassified	Solirubrobacterales_unclassified	0.00166601	0.00140441	0.00159783	0.00149099	0.00194481	0.00159378	0.00153617	0.00128862
Bacteria	Actinobacteria	Thermoleophilia	Thermoleophilia_unclassified	Thermoleophilia_unclassified	Thermoleophilia_unclassified	0.00105213	0.00103163	0.00123659	0.0012193	0.00118769	0.00105431	0.000989908	0.00116577
Bacteria	Actinobacteria	Thermoleophilia	Thermophilales	Thermoleophilaceae	Thermoleophilum	2.489e-05	2.6929e-05	3.7675e-05	3.3166e-05	4.9872e-05	2.7594e-05	3.1912e-05	2.2544e-05
Bacteria	Actinobacteria	Thermoleophilia	uncultured	uncultured_fa	uncultured_ge	0.000266219	0.000246709	0.000271735	0.000217742	0.000237294	0.000221615	0.000200477	0.000187525
Bacteria	AncK6	AncK6_cl	AncK6_or	AncK6_fa	AncK6_ge	0	0	0	2.95e-07	0	1.96e-07	0	2.7e-07
Bacteria	Armatimonadetes	Armatimonadetes_unclassified	Armatimonadetes_unclassified	Armatimonadetes_unclassified	Armatimonadetes_unclassified	0.000237627	0.000296952	0.00022412	0.000364874	0.000225917	0.000207066	0.000219299	0.00022338
Bacteria	Armatimonadetes	Armatimonadia	Armatimonadales	Armatimonadaceae	Armatimonas	6.7832e-05	5.6483e-05	5.2991e-05	5.2006e-05	0.000122488	8.3435e-05	7.4922e-05	8.0314e-05
Bacteria	Armatimonadetes	Armatimonadia	Armatimonadales	Armatimonadales_fa	Armatimonadales_ge	0.00128324	0.00161936	0.00151328	0.00136691	0.00389751	0.00221985	0.0019993	0.00134947
Bacteria	Armatimonadetes	Armatimonadia	Armatimonadales	Armatimonadales_unclassified	Armatimonadales_unclassified	0.000113072	0.000139242	0.000121742	0.000101558	0.000288955	0.000210708	0.000202956	0.000109335
Bacteria	Armatimonadetes	Chthonomonadetes	Chthonomonadales	Chthonomonadaceae	Chthonomonas	0.00532276	0.00478586	0.00436802	0.00432073	0.00524259	0.00523543	0.0051353	0.00446964
Bacteria	Armatimonadetes	Chthonomonadetes	Chthonomonadales	Chthonomonadales_fa	Chthonomonadales_ge	0.000294424	0.000553892	0.000215146	0.000659373	0.000103083	0.000149374	0.000154093	0.000610805
Bacteria	Armatimonadetes	Chthonomonadetes	Chthonomonadales	Chthonomonadales_unclassified	Chthonomonadales_unclassified	0.000378553	0.000357989	0.000324246	0.000339882	0.000352755	0.000400196	0.000371004	0.000288426
Bacteria	Armatimonadetes	DG-56	DG-56_or	DG-56_fa	DG-56_ge	0	0	0	1.47e-07	0	0	0	2.46e-07
Bacteria	Armatimonadetes	Fimbriimonadia	Fimbriimonadales	Fimbriimonadaceae	Fimbriimonadaceae_ge	0.00149017	0.00139918	0.00129624	0.00118646	0.00207161	0.00194456	0.00184961	0.00138025
Bacteria	Armatimonadetes	Fimbriimonadia	Fimbriimonadales	Fimbriimonadaceae	Fimbriimonadaceae_unclassified	0.000242552	0.000254077	0.000255359	0.000213793	0.000400159	0.000410806	0.000392048	0.000218586
Bacteria	Armatimonadetes	Fimbriimonadia	Fimbriimonadales	Fimbriimonadaceae	Fimbriimonas	0.000222976	0.000240064	0.000242606	0.000173749	0.000397383	0.000370843	0.000382996	0.000212273
Bacteria	Armatimonadetes	Fimbriimonadia	Fimbriimonadales	Fimbriimonadales_fa	Fimbriimonadales_ge	6.765e-06	5.845e-06	3.761e-06	5.075e-06	3.878e-06	4.904e-06	4.865e-06	6.432e-06
Bacteria	Armatimonadetes	Fimbriimonadia	Fimbriimonadales	Fimbriimonadales_unclassified	Fimbriimonadales_unclassified	3.3356e-05	2.5255e-05	2.5237e-05	2.129e-05	3.6964e-05	4.2582e-05	3.6332e-05	2.2063e-05
Bacteria	Armatimonadetes	uncultured	uncultured_or	uncultured_fa	uncultured_ge	0.00155745	0.00232476	0.00131912	0.00334957	3.3956e-05	0.000206738	0.000276818	0.00119228
Bacteria	Atribacteria	JS1	JS1_or	JS1_fa	JS1_ge	0	0	0	0	0	9.8e-08	0	5.4e-08
Bacteria	Bacteria_unclassified	Bacteria_unclassified	Bacteria_unclassified	Bacteria_unclassified	Bacteria_unclassified	0.027024	0.0247008	0.0211277	0.027421	0.0177337	0.0161258	0.0161624	0.0243473
Bacteria	Bacteroidetes	Bacteroidetes_unclassified	Bacteroidetes_unclassified	Bacteroidetes_unclassified	Bacteroidetes_unclassified	0.000103182	0.000164995	0.000130111	0.000156293	8.97e-05	0.000142933	0.000109669	0.000187785
Bacteria	Bacteroidetes	Bacteroidia	Bacteroidales	Bacteroidaceae	Bacteroides	0	2.6e-07	0	1.72e-07	0	0	0	9.61e-07
Bacteria	Bacteroidetes	Bacteroidia	Bacteroidales	Bacteroidales_RF16_group	Bacteroidales_RF16_group_ge	0	0	0	8.6e-08	0	0	9.1e-08	0
Bacteria	Bacteroidetes	Bacteroidia	Bacteroidales	Bacteroidales_unclassified	Bacteroidales_unclassified	2.254e-06	1.429e-06	2.498e-06	6.476e-06	3.0496e-05	2.763e-06	5.35e-06	4.71e-06
Bacteria	Bacteroidetes	Bacteroidia	Bacteroidales	Bacteroidetes_BD2-2	Bacteroidetes_BD2-2_ge	0	0	0	1.14e-07	0	0	0	0
Bacteria	Bacteroidetes	Bacteroidia	Bacteroidales	Bacteroidetes_vadinHA17	Bacteroidetes_vadinHA17_ge	0	0	0	2.61e-07	0	0	0	0
Bacteria	Bacteroidetes	Bacteroidia	Bacteroidales	Dysgonomonadaceae	Dysgonomonadaceae_unclassified	1.84e-07	3.41e-07	1.5e-07	1.39e-07	5.2e-06	0	2.38e-07	7.7e-08
Bacteria	Bacteroidetes	Bacteroidia	Bacteroidales	Dysgonomonadaceae	Dysgonomonas	1.59e-06	6.41e-07	2.449e-06	1.429e-06	4.7782e-05	1.66e-06	4.432e-06	1.67e-07
Bacteria	Bacteroidetes	Bacteroidia	Bacteroidales	F082	F082_ge	0	0	0	3.43e-07	0	0	0	0
Bacteria	Bacteroidetes	Bacteroidia	Bacteroidales	Marinifilaceae	Odoribacter	0	2.04e-07	0	0	0	0	0	0
Bacteria	Bacteroidetes	Bacteroidia	Bacteroidales	Marinilabiliaceae	uncultured	0	0	0	0	0	0	6.7e-08	0
Bacteria	Bacteroidetes	Bacteroidia	Bacteroidales	Muribaculaceae	Muribaculaceae_ge	0	0	0	0	0	0	0	1.92e-07
Bacteria	Bacteroidetes	Bacteroidia	Bacteroidales	Paludibacteraceae	Microbacter	0	0	0	0	2.39e-07	0	6.3e-08	1.18e-07
Bacteria	Bacteroidetes	Bacteroidia	Bacteroidales	Paludibacteraceae	Paludibacter	4.62e-06	0	0	2.61e-07	2.875e-06	0	1e-07	1.027e-06
Bacteria	Bacteroidetes	Bacteroidia	Bacteroidales	Paludibacteraceae	Paludibacteraceae_unclassified	2.98e-07	0	1.07e-07	0	1.431e-06	0	5.9e-08	9e-08
Bacteria	Bacteroidetes	Bacteroidia	Bacteroidales	Paludibacteraceae	uncultured	1.49e-07	0	0	0	0	0	0	0
Bacteria	Bacteroidetes	Bacteroidia	Bacteroidales	Porphyromonadaceae	Porphyromonadaceae_ge	0	0	0	0	2.39e-07	1.96e-07	0	0
Bacteria	Bacteroidetes	Bacteroidia	Bacteroidales	Prevotellaceae	Prevotella_7	0	0	0	0	0	0	0	9e-08
Bacteria	Bacteroidetes	Bacteroidia	Bacteroidales	Prevotellaceae	Prevotella_9	0	1.226e-06	0	0	0	1.08e-07	0	0
Bacteria	Bacteroidetes	Bacteroidia	Bacteroidales	Prevotellaceae	Prevotellaceae_UCG-001	0	0	0	0	0	0	7.7e-08	0
Bacteria	Bacteroidetes	Bacteroidia	Bacteroidales	Prevotellaceae	Prevotellaceae_UCG-004	0	0	0	0	0	0	0	1.92e-07
Bacteria	Bacteroidetes	Bacteroidia	Bacteroidales	Prevotellaceae	Prevotellaceae_unclassified	0	0	0	2.25e-07	0	0	2.84e-07	6.11e-07
Bacteria	Bacteroidetes	Bacteroidia	Bacteroidales	Prolixibacteraceae	BSV13	1.788e-06	0	0	0	9.58e-07	0	5.99e-07	3.84e-07
Bacteria	Bacteroidetes	Bacteroidia	Bacteroidales	Prolixibacteraceae	Prolixibacteraceae_unclassified	0	0	4.8e-08	0	0	0	1.73e-07	0
Bacteria	Bacteroidetes	Bacteroidia	Bacteroidales	Prolixibacteraceae	WCHB1-32	0	0	0	0	0	0	2.66e-07	0
Bacteria	Bacteroidetes	Bacteroidia	Bacteroidales	Rikenellaceae	Alistipes	8.93e-07	8.68e-07	1.242e-06	2.768e-06	2.4859e-05	3.028e-06	2.307e-06	7.44e-07
Bacteria	Bacteroidetes	Bacteroidia	Bacteroidales	Rikenellaceae	dgA-11_gut_group	0	0	0	8.6e-08	0	0	0	1.92e-07
Bacteria	Bacteroidetes	Bacteroidia	Bacteroidales	Rikenellaceae	Mucinivorans	8.93e-07	0	1.34e-07	0	4.77e-07	2.72e-07	2.75e-07	0
Bacteria	Bacteroidetes	Bacteroidia	Bacteroidales	Rikenellaceae	Rikenella	0	0	1.11e-07	0	2.135e-06	4.79e-07	3.2e-08	0
Bacteria	Bacteroidetes	Bacteroidia	Bacteroidales	Rikenellaceae	Rikenellaceae_RC9_gut_group	0	0	0	0	0	0	2.23e-07	5.76e-07
Bacteria	Bacteroidetes	Bacteroidia	Bacteroidales	Rikenellaceae	Rikenellaceae_unclassified	5.09e-07	3.82e-07	6.45e-07	8.68e-07	8.541e-06	1.855e-06	7.73e-07	3.56e-07
Bacteria	Bacteroidetes	Bacteroidia	Bacteroidales	Rikenellaceae	uncultured	0	0	0	8.6e-08	0	0	0	0
Bacteria	Bacteroidetes	Bacteroidia	Bacteroidales	SB-5	SB-5_ge	0	0	0	3.41e-07	2.39e-07	0	1.157e-06	2.2e-07
Bacteria	Bacteroidetes	Bacteroidia	Bacteroidales	Tannerellaceae	Parabacteroides	0	1.02e-07	0	0	0	0	0	0
Bacteria	Bacteroidetes	Bacteroidia	Bacteroidales	uncultured	uncultured_ge	0	0	0	0	0	0	0	3.84e-07
Bacteria	Bacteroidetes	Bacteroidia	Bacteroidetes_VC2.1_Bac22	Bacteroidetes_VC2.1_Bac22_fa	Bacteroidetes_VC2.1_Bac22_ge	0	7.8e-08	0	4.42e-07	0	0	0	1.951e-06
Bacteria	Bacteroidetes	Bacteroidia	Bacteroidia_unclassified	Bacteroidia_unclassified	Bacteroidia_unclassified	0.000288544	0.000380783	0.000388272	0.000321153	0.000390967	0.000443461	0.000420192	0.000526007
Bacteria	Bacteroidetes	Bacteroidia	Chitinophagales	37-13	37-13_ge	0.000293367	0.000368635	0.000356597	0.000222632	0.000502948	0.000551228	0.000489264	0.000310755
Bacteria	Bacteroidetes	Bacteroidia	Chitinophagales	Chitinophagaceae	Arachidicoccus	0	0	0	0	0	8.5e-08	8.1e-08	0
Bacteria	Bacteroidetes	Bacteroidia	Chitinophagales	Chitinophagaceae	Asinibacterium	1.76e-07	5.62e-07	3e-07	1.39e-07	1.737e-06	1.249e-06	4e-07	1.541e-06
Bacteria	Bacteroidetes	Bacteroidia	Chitinophagales	Chitinophagaceae	Chitinophaga	2.1222e-05	1.3397e-05	2.1229e-05	9.67e-06	3.0765e-05	2.2349e-05	1.9734e-05	5.0507e-05
Bacteria	Bacteroidetes	Bacteroidia	Chitinophagales	Chitinophagaceae	Chitinophagaceae_ge	0	0	2.7e-08	0	0	2.82e-07	3.3e-08	0
Bacteria	Bacteroidetes	Bacteroidia	Chitinophagales	Chitinophagaceae	Chitinophagaceae_unclassified	0.00232772	0.00210852	0.00255021	0.00154377	0.00368467	0.00453042	0.00362417	0.00235933
Bacteria	Bacteroidetes	Bacteroidia	Chitinophagales	Chitinophagaceae	Cnuella	6.731e-06	5.483e-06	7.493e-06	3.26e-06	1.1651e-05	1.5705e-05	1.4753e-05	4.616e-06
Bacteria	Bacteroidetes	Bacteroidia	Chitinophagales	Chitinophagaceae	Dinghuibacter	4.2409e-05	3.4494e-05	2.4993e-05	2.6547e-05	4.4673e-05	5.9462e-05	3.5101e-05	3.6446e-05
Bacteria	Bacteroidetes	Bacteroidia	Chitinophagales	Chitinophagaceae	Ferruginibacter	0.000205168	0.000186759	0.0002137	0.000155109	0.000354919	0.000530546	0.000500729	0.000283409
Bacteria	Bacteroidetes	Bacteroidia	Chitinophagales	Chitinophagaceae	Filimonas	1.76e-07	3.73e-07	0	0	2.49e-07	5.57e-07	2.76e-07	2.66e-07
Bacteria	Bacteroidetes	Bacteroidia	Chitinophagales	Chitinophagaceae	Flaviaesturariibacter	3.244e-06	2.117e-06	2.604e-06	1.789e-06	3.993e-06	4.559e-06	2.381e-06	3.885e-06
Bacteria	Bacteroidetes	Bacteroidia	Chitinophagales	Chitinophagaceae	Flavihumibacter	3.7197e-05	4.9691e-05	5.3199e-05	3.543e-05	8.5998e-05	9.7483e-05	8.9039e-05	6.5057e-05
Bacteria	Bacteroidetes	Bacteroidia	Chitinophagales	Chitinophagaceae	Flavisolibacter	3.6492e-05	1.4182e-05	1.2679e-05	1.4403e-05	2.0014e-05	1.5248e-05	1.7604e-05	1.198e-05
Bacteria	Bacteroidetes	Bacteroidia	Chitinophagales	Chitinophagaceae	Flavitalea	8.6344e-05	6.5874e-05	5.6801e-05	6.035e-05	6.3378e-05	6.7732e-05	4.9919e-05	6.4905e-05
Bacteria	Bacteroidetes	Bacteroidia	Chitinophagales	Chitinophagaceae	Haoranjiania	0	0	0	0	0	1.08e-07	8.1e-08	0
Bacteria	Bacteroidetes	Bacteroidia	Chitinophagales	Chitinophagaceae	Heliimonas	7.656e-05	2.9692e-05	3.5824e-05	5.818e-05	9.6971e-05	5.3103e-05	7.9715e-05	5.4204e-05
Bacteria	Bacteroidetes	Bacteroidia	Chitinophagales	Chitinophagaceae	Hydrobacter	3.6e-07	0	0	8.6e-08	2.39e-07	0	0	0
Bacteria	Bacteroidetes	Bacteroidia	Chitinophagales	Chitinophagaceae	Hydrotalea	1.76e-07	0	5.5e-08	4.18e-07	2.39e-07	6.04e-07	5e-08	3.08e-07
Bacteria	Bacteroidetes	Bacteroidia	Chitinophagales	Chitinophagaceae	Lacibacter	8.163e-06	2.42e-06	4.221e-06	5.283e-06	6.344e-06	2.151e-06	3.07e-06	6.64e-06
Bacteria	Bacteroidetes	Bacteroidia	Chitinophagales	Chitinophagaceae	Niabella	7.99e-07	4.92e-07	4.26e-07	1.14e-07	9.43e-07	2.269e-06	8.85e-07	1.245e-06
Bacteria	Bacteroidetes	Bacteroidia	Chitinophagales	Chitinophagaceae	Niastella	2.1097e-05	2.0422e-05	1.8193e-05	1.2782e-05	1.1008e-05	1.8913e-05	1.6203e-05	2.4117e-05
Bacteria	Bacteroidetes	Bacteroidia	Chitinophagales	Chitinophagaceae	Niveitalea	1.256e-06	5.38e-07	1.442e-06	3.64e-07	1.378e-06	2.867e-06	1.837e-06	8.22e-07
Bacteria	Bacteroidetes	Bacteroidia	Chitinophagales	Chitinophagaceae	Parafilimonas	3.6088e-05	1.8138e-05	2.543e-05	1.9939e-05	6.8837e-05	6.3106e-05	4.1314e-05	4.4862e-05
Bacteria	Bacteroidetes	Bacteroidia	Chitinophagales	Chitinophagaceae	Parasediminibacterium	2.741e-06	5.567e-06	4.159e-06	2.708e-06	1.3932e-05	1.62e-05	1.1337e-05	4.46e-06
Bacteria	Bacteroidetes	Bacteroidia	Chitinophagales	Chitinophagaceae	Parasegetibacter	4.102e-06	1.984e-06	3.237e-06	3.359e-06	3.103e-06	6.791e-06	5.68e-06	3.331e-06
Bacteria	Bacteroidetes	Bacteroidia	Chitinophagales	Chitinophagaceae	Pseudoflavitalea	4.3977e-05	2.7351e-05	3.9124e-05	1.3866e-05	5.4457e-05	6.698e-05	5.3525e-05	3.4254e-05
Bacteria	Bacteroidetes	Bacteroidia	Chitinophagales	Chitinophagaceae	Sediminibacterium	1.162e-05	3.3722e-05	5.562e-06	4.462e-06	2.9358e-05	1.004e-05	9.203e-06	1.9799e-05
Bacteria	Bacteroidetes	Bacteroidia	Chitinophagales	Chitinophagaceae	Segetibacter	9.777e-06	4.92e-07	1.214e-06	9.56e-07	4.098e-06	3.447e-06	5.924e-06	3.109e-06
Bacteria	Bacteroidetes	Bacteroidia	Chitinophagales	Chitinophagaceae	Taibaiella	1.6223e-05	1.7908e-05	2.8114e-05	1.3055e-05	7.5477e-05	4.6764e-05	4.5115e-05	3.2804e-05
Bacteria	Bacteroidetes	Bacteroidia	Chitinophagales	Chitinophagaceae	Terrimonas	3.8119e-05	2.852e-05	2.0603e-05	5.0367e-05	2.0233e-05	2.8242e-05	2.8226e-05	9.2721e-05
Bacteria	Bacteroidetes	Bacteroidia	Chitinophagales	Chitinophagaceae	Thermoflavifilum	0	0	0	0	0	2.67e-07	1.69e-07	2.18e-07
Bacteria	Bacteroidetes	Bacteroidia	Chitinophagales	Chitinophagaceae	uncultured	0.00101959	0.0010943	0.00138832	0.000800728	0.00227904	0.00253842	0.00216499	0.0013329
Bacteria	Bacteroidetes	Bacteroidia	Chitinophagales	Chitinophagaceae	UTBCD1	2.5395e-05	4.2137e-05	3.4353e-05	3.165e-05	4.5006e-05	8.0878e-05	4.7585e-05	4.8221e-05
Bacteria	Bacteroidetes	Bacteroidia	Chitinophagales	Chitinophagales_unclassified	Chitinophagales_unclassified	5.7986e-05	8.6827e-05	8.7463e-05	7.3616e-05	0.000122856	0.000120231	0.000110322	0.000132953
Bacteria	Bacteroidetes	Bacteroidia	Chitinophagales	Saprospiraceae	Aureispira	0	0	0	0	0	0	0	5.76e-07
Bacteria	Bacteroidetes	Bacteroidia	Chitinophagales	Saprospiraceae	Lewinella	0	0	0	0	0	0	0	3.56e-07
Bacteria	Bacteroidetes	Bacteroidia	Chitinophagales	Saprospiraceae	Phaeodactylibacter	0	0	0	0	0	0	0	5.76e-07
Bacteria	Bacteroidetes	Bacteroidia	Chitinophagales	Saprospiraceae	Portibacter	0	0	0	1.47e-07	0	0	0	0
Bacteria	Bacteroidetes	Bacteroidia	Chitinophagales	Saprospiraceae	Saprospiraceae_unclassified	0	1.56e-07	1.18e-07	3.275e-06	2.49e-07	0	1.48e-07	1.2477e-05
Bacteria	Bacteroidetes	Bacteroidia	Chitinophagales	Saprospiraceae	uncultured	1.76e-07	0	1.35e-07	5.451e-06	0	0	0	2.683e-05
Bacteria	Bacteroidetes	Bacteroidia	Chitinophagales	uncultured	uncultured_ge	9.699e-06	2.2251e-05	2.023e-05	1.7869e-05	1.5803e-05	2.2877e-05	2.0569e-05	3.419e-05
Bacteria	Bacteroidetes	Bacteroidia	Cytophagales	Amoebophilaceae	Amoebophilaceae_ge	0	5.29e-07	3.9e-08	0	9.54e-07	0	1.72e-07	3.52e-07
Bacteria	Bacteroidetes	Bacteroidia	Cytophagales	Amoebophilaceae	Amoebophilaceae_unclassified	2.019e-06	2.842e-06	2.022e-06	5.65e-07	4.304e-06	3.221e-06	3.668e-06	3.549e-06
Bacteria	Bacteroidetes	Bacteroidia	Cytophagales	Amoebophilaceae	Candidatus_Amoebophilus	5.185e-06	5.159e-06	6.065e-06	6.13e-06	9.568e-06	7.207e-06	5.801e-06	8.862e-06
Bacteria	Bacteroidetes	Bacteroidia	Cytophagales	Amoebophilaceae	Candidatus_Cardinium	1.352e-06	2.357e-06	9.6e-07	3.223e-06	8e-07	1.573e-06	2.5e-06	1.409e-06
Bacteria	Bacteroidetes	Bacteroidia	Cytophagales	Amoebophilaceae	Candidatus_Paenicardinium	0	9.68e-07	1.28e-07	2.78e-07	0	9.04e-07	3.68e-07	1.18e-07
Bacteria	Bacteroidetes	Bacteroidia	Cytophagales	Amoebophilaceae	uncultured	3.51e-07	2.69e-07	1.51e-07	1.47e-07	7.16e-07	8.51e-07	1.98e-07	7.69e-07
Bacteria	Bacteroidetes	Bacteroidia	Cytophagales	Bernardetiaceae	Bernardetia	0	0	0	0	0	0	0	3.28e-07
Bacteria	Bacteroidetes	Bacteroidia	Cytophagales	Cyclobacteriaceae	Algoriphagus	0	0	0	0	0	0	0	1.64e-07
Bacteria	Bacteroidetes	Bacteroidia	Cytophagales	Cyclobacteriaceae	Aquiflexum	0	0	0	0	2.39e-07	0	0	0
Bacteria	Bacteroidetes	Bacteroidia	Cytophagales	Cyclobacteriaceae	Cyclobacteriaceae_unclassified	1.69e-06	3.589e-06	2.264e-06	2.301e-06	8.21e-06	5.327e-06	8.059e-06	3.017e-06
Bacteria	Bacteroidetes	Bacteroidia	Cytophagales	Cyclobacteriaceae	Cyclobacterium	0	0	0	0	7.16e-07	0	0	0
Bacteria	Bacteroidetes	Bacteroidia	Cytophagales	Cyclobacteriaceae	Fontibacter	0	0	0	0	0	0	0	1.64e-07
Bacteria	Bacteroidetes	Bacteroidia	Cytophagales	Cyclobacteriaceae	Fulvivirga	0	0	0	0	2.4e-07	1.37e-07	3.2e-08	0
Bacteria	Bacteroidetes	Bacteroidia	Cytophagales	Cyclobacteriaceae	Mariniradius	0	0	0	0	0	0	0	1.92e-07
Bacteria	Bacteroidetes	Bacteroidia	Cytophagales	Cyclobacteriaceae	Mongoliibacter	0	0	0	0	2.39e-07	9.8e-08	0	0
Bacteria	Bacteroidetes	Bacteroidia	Cytophagales	Cyclobacteriaceae	Mongoliicoccus	0	0	1.68e-07	0	0	0	0	0
Bacteria	Bacteroidetes	Bacteroidia	Cytophagales	Cyclobacteriaceae	Reichenbachiella	0	7.8e-08	0	0	0	0	2.08e-07	0
Bacteria	Bacteroidetes	Bacteroidia	Cytophagales	Cyclobacteriaceae	uncultured	0	0	3.4e-08	0	2.39e-07	1.74e-07	4.75e-07	0
Bacteria	Bacteroidetes	Bacteroidia	Cytophagales	Cytophagaceae	Cytophaga	1.115e-05	2.1784e-05	1.7574e-05	1.0209e-05	3.5994e-05	4.898e-05	6.1005e-05	2.5894e-05
Bacteria	Bacteroidetes	Bacteroidia	Cytophagales	Cytophagaceae	Cytophagaceae_ge	7.03e-07	2.539e-06	2.758e-06	2.78e-07	1.0713e-05	1.104e-06	7.747e-06	1.158e-06
Bacteria	Bacteroidetes	Bacteroidia	Cytophagales	Cytophagaceae	Cytophagaceae_unclassified	1.757e-06	5.247e-06	6.905e-06	1.271e-06	1.7195e-05	7.861e-06	2.3044e-05	3.55e-06
Bacteria	Bacteroidetes	Bacteroidia	Cytophagales	Cytophagaceae	Sporocytophaga	6.22e-07	6.773e-06	3.817e-06	1.39e-07	1.893e-05	3.0771e-05	2.5127e-05	3.85e-06
Bacteria	Bacteroidetes	Bacteroidia	Cytophagales	Cytophagaceae	uncultured	0	0	0	0	0	0	1.02e-07	0
Bacteria	Bacteroidetes	Bacteroidia	Cytophagales	Cytophagales_unclassified	Cytophagales_unclassified	1.2549e-05	2.1966e-05	2.3284e-05	3.0037e-05	6.1037e-05	4.5702e-05	6.1823e-05	5.5867e-05
Bacteria	Bacteroidetes	Bacteroidia	Cytophagales	Flammeovirgaceae	Sediminitomix	0	0	0	0	0	0	0	1.92e-07
Bacteria	Bacteroidetes	Bacteroidia	Cytophagales	Flammeovirgaceae	uncultured	0	0	4.7e-08	0	0	0	0	0
Bacteria	Bacteroidetes	Bacteroidia	Cytophagales	Hymenobacteraceae	Adhaeribacter	0	7.8e-08	0	0	1.53e-07	0	1.44e-07	9e-08
Bacteria	Bacteroidetes	Bacteroidia	Cytophagales	Hymenobacteraceae	Hymenobacter	2.3568e-05	2.034e-06	9.424e-06	4.428e-06	7.838e-06	1.542e-06	3.638e-06	6.632e-06
Bacteria	Bacteroidetes	Bacteroidia	Cytophagales	Hymenobacteraceae	Hymenobacteraceae_unclassified	1.76e-07	0	0	0	2.39e-07	3.26e-07	2.69e-07	0
Bacteria	Bacteroidetes	Bacteroidia	Cytophagales	Microscillaceae	Chryseolinea	5.27e-07	7.8e-08	9.3e-08	7.04e-07	1.193e-06	1.191e-06	6.77e-07	8.113e-06
Bacteria	Bacteroidetes	Bacteroidia	Cytophagales	Microscillaceae	Flexibacter	0	0	0	0	0	7.6e-08	3.1e-08	0
Bacteria	Bacteroidetes	Bacteroidia	Cytophagales	Microscillaceae	Microscillaceae_unclassified	1.5816e-05	7.798e-06	8.397e-06	3.8314e-05	6.204e-05	3.371e-05	2.6e-05	6.0033e-05
Bacteria	Bacteroidetes	Bacteroidia	Cytophagales	Microscillaceae	Ohtaekwangia	0	0	0	0	0	0	4e-08	5.373e-06
Bacteria	Bacteroidetes	Bacteroidia	Cytophagales	Microscillaceae	OLB12	6.827e-06	6.071e-06	5.277e-06	2.7474e-05	6.1786e-05	2.3644e-05	1.732e-05	5.5274e-05
Bacteria	Bacteroidetes	Bacteroidia	Cytophagales	Microscillaceae	uncultured	5.6867e-05	2.1477e-05	2.3609e-05	8.7841e-05	0.000229673	8.1757e-05	7.2379e-05	0.000172296
Bacteria	Bacteroidetes	Bacteroidia	Cytophagales	MWH-CFBk5	MWH-CFBk5_ge	0	0	0	0	0	3.63e-07	7.7e-08	0
Bacteria	Bacteroidetes	Bacteroidia	Cytophagales	Spirosomaceae	Arcicella	0	0	2.49e-07	0	0	1.451e-06	1.294e-06	1.92e-07
Bacteria	Bacteroidetes	Bacteroidia	Cytophagales	Spirosomaceae	Dyadobacter	0	0	0	1.39e-07	2.39e-07	1.74e-07	0	7.39e-07
Bacteria	Bacteroidetes	Bacteroidia	Cytophagales	Spirosomaceae	Emticicia	0	0	0	0	0	0	0	6.05e-07
Bacteria	Bacteroidetes	Bacteroidia	Cytophagales	Spirosomaceae	Larkinella	0	7.3e-08	0	0	0	0	0	9e-08
Bacteria	Bacteroidetes	Bacteroidia	Cytophagales	Spirosomaceae	Rudanella	0	0	0	0	0	0	0	1.92e-07
Bacteria	Bacteroidetes	Bacteroidia	Cytophagales	Spirosomaceae	Runella	0	0	0	0	0	0	0	1.92e-07
Bacteria	Bacteroidetes	Bacteroidia	Cytophagales	Spirosomaceae	Spirosoma	1.76e-07	0	3.56e-07	1.39e-07	1.659e-06	6.04e-07	8.6e-08	1.922e-06
Bacteria	Bacteroidetes	Bacteroidia	Cytophagales	Spirosomaceae	Spirosomaceae_unclassified	1.76e-07	8.9e-08	7.48e-07	1.47e-07	9.54e-07	1.247e-06	5.37e-07	2.349e-06
Bacteria	Bacteroidetes	Bacteroidia	Cytophagales	Spirosomaceae	uncultured	8.79e-07	1.081e-06	3.273e-06	2.33e-07	1.7276e-05	8.797e-06	6.123e-06	6.847e-06
Bacteria	Bacteroidetes	Bacteroidia	Cytophagales	uncultured	uncultured_ge	1.6325e-05	1.4067e-05	2.5e-05	1.007e-05	3.2575e-05	2.8336e-05	2.7978e-05	1.4327e-05
Bacteria	Bacteroidetes	Bacteroidia	Flavobacteriales	Blattabacteriaceae	Blattabacteriaceae_unclassified	1.76e-07	0	0	0	4.294e-06	0	0	0
Bacteria	Bacteroidetes	Bacteroidia	Flavobacteriales	Blattabacteriaceae	Blattabacterium	0	0	0	0	2.39e-07	0	0	0
Bacteria	Bacteroidetes	Bacteroidia	Flavobacteriales	Blattabacteriaceae	Candidatus_Brownia	3.51e-07	0	3.33e-07	4.36e-07	4.532e-06	0	7.4e-08	0
Bacteria	Bacteroidetes	Bacteroidia	Flavobacteriales	Blattabacteriaceae	Candidatus_Sulcia	0	0	4.7e-08	0	1.193e-06	0	0	0
Bacteria	Bacteroidetes	Bacteroidia	Flavobacteriales	Crocinitomicaceae	Crocinitomicaceae_unclassified	0	0	0	1.716e-06	0	0	0	2.2e-07
Bacteria	Bacteroidetes	Bacteroidia	Flavobacteriales	Crocinitomicaceae	Fluviicola	0	0	0	2.95e-07	0	0	0	1.287e-06
Bacteria	Bacteroidetes	Bacteroidia	Flavobacteriales	Crocinitomicaceae	Salinirepens	0	0	0	0	0	0	3.7e-08	0
Bacteria	Bacteroidetes	Bacteroidia	Flavobacteriales	Crocinitomicaceae	uncultured	0	0	0	0	0	0	0	7.7e-08
Bacteria	Bacteroidetes	Bacteroidia	Flavobacteriales	Cryomorphaceae	Cryomorphaceae_unclassified	0	0	4.8e-08	0	2.49e-07	0	0	1.92e-07
Bacteria	Bacteroidetes	Bacteroidia	Flavobacteriales	Cryomorphaceae	NS10_marine_group	1.76e-07	0	2.38e-07	1.33e-06	0	0	3.75e-07	3.24e-06
Bacteria	Bacteroidetes	Bacteroidia	Flavobacteriales	Cryomorphaceae	Owenweeksia	0	1.02e-07	0	0	0	0	0	0
Bacteria	Bacteroidetes	Bacteroidia	Flavobacteriales	Cryomorphaceae	Phaeocystidibacter	0	0	0	0	0	0	3.7e-08	0
Bacteria	Bacteroidetes	Bacteroidia	Flavobacteriales	Flavobacteriaceae	Arcticiflavibacter	0	0	0	0	0	0	0	1.64e-07
Bacteria	Bacteroidetes	Bacteroidia	Flavobacteriales	Flavobacteriaceae	Arenibacter	0	0	0	0	0	0	0	6.55e-07
Bacteria	Bacteroidetes	Bacteroidia	Flavobacteriales	Flavobacteriaceae	Capnocytophaga	0	0	0	0	0	0	0	3.28e-07
Bacteria	Bacteroidetes	Bacteroidia	Flavobacteriales	Flavobacteriaceae	Cellulophaga	0	0	0	0	0	0	0	1.64e-07
Bacteria	Bacteroidetes	Bacteroidia	Flavobacteriales	Flavobacteriaceae	Citreitalea	0	0	0	0	0	0	4e-08	0
Bacteria	Bacteroidetes	Bacteroidia	Flavobacteriales	Flavobacteriaceae	Confluentibacter	0	0	0	0	2.27e-07	0	0	9e-08
Bacteria	Bacteroidetes	Bacteroidia	Flavobacteriales	Flavobacteriaceae	Flavobacteriaceae_unclassified	0	4.62e-07	3.12e-07	1.263e-06	2.339e-06	4.1e-07	5.01e-07	1.3295e-05
Bacteria	Bacteroidetes	Bacteroidia	Flavobacteriales	Flavobacteriaceae	Flavobacterium	5.27e-07	1.02e-07	1.21e-07	2.564e-06	3.483e-06	9.82e-07	1.061e-06	2.95e-05
Bacteria	Bacteroidetes	Bacteroidia	Flavobacteriales	Flavobacteriaceae	Lutibacter	0	0	0	0	0	0	0	1.64e-07
Bacteria	Bacteroidetes	Bacteroidia	Flavobacteriales	Flavobacteriaceae	Myroides	0	0	0	0	0	0	3.4e-08	1.64e-07
Bacteria	Bacteroidetes	Bacteroidia	Flavobacteriales	Flavobacteriaceae	NS3a_marine_group	0	0	0	0	0	0	0	1.64e-07
Bacteria	Bacteroidetes	Bacteroidia	Flavobacteriales	Flavobacteriaceae	Subsaxibacter	0	0	4.7e-08	0	0	0	0	4.92e-07
Bacteria	Bacteroidetes	Bacteroidia	Flavobacteriales	Flavobacteriaceae	Ulvibacter	0	0	0	0	0	0	0	1.64e-07
Bacteria	Bacteroidetes	Bacteroidia	Flavobacteriales	Flavobacteriales_fa	Flavobacteriales_ge	0	0	0	0	0	0	0	8.3e-08
Bacteria	Bacteroidetes	Bacteroidia	Flavobacteriales	Flavobacteriales_unclassified	Flavobacteriales_unclassified	8.79e-07	1.165e-06	7.98e-07	1.485e-06	6.202e-06	9.08e-07	9.32e-07	2.443e-06
Bacteria	Bacteroidetes	Bacteroidia	Flavobacteriales	NS9_marine_group	NS9_marine_group_ge	0	0	0	1.768e-06	0	0	0	2.1517e-05
Bacteria	Bacteroidetes	Bacteroidia	Flavobacteriales	Weeksellaceae	Chryseobacterium	0	8.9e-08	7.92e-07	1.15e-06	5.701e-06	3.29e-07	1.914e-06	9.97e-07
Bacteria	Bacteroidetes	Bacteroidia	Flavobacteriales	Weeksellaceae	Cloacibacterium	0	0	5.5e-08	0	0	0	2.76e-07	0
Bacteria	Bacteroidetes	Bacteroidia	Flavobacteriales	Weeksellaceae	Cruoricaptor	4.88e-07	4.71e-07	6.47e-07	0	2.39e-07	5.83e-07	6.71e-07	2.01e-07
Bacteria	Bacteroidetes	Bacteroidia	Flavobacteriales	Weeksellaceae	Riemerella	0	0	0	0	0	0	0	1.08e-07
Bacteria	Bacteroidetes	Bacteroidia	Flavobacteriales	Weeksellaceae	Weeksellaceae_unclassified	0	1.14e-07	4.42e-07	5.75e-07	7.19e-07	0	5.43e-07	2.72e-07
Bacteria	Bacteroidetes	Bacteroidia	SM1A07	SM1A07_fa	SM1A07_ge	4.74e-07	1.898e-06	8.72e-07	2.129e-06	2.39e-07	8.03e-07	4.47e-07	6.798e-06
Bacteria	Bacteroidetes	Bacteroidia	Sphingobacteriales	AKYH767	AKYH767_ge	0.000141628	0.000220524	0.000170276	0.000285699	9.8031e-05	0.000146649	0.00013439	0.000444826
Bacteria	Bacteroidetes	Bacteroidia	Sphingobacteriales	CMW-169	CMW-169_ge	0	0	0	0	2.4e-07	0	0	0
Bacteria	Bacteroidetes	Bacteroidia	Sphingobacteriales	CWT_CU03-E12	CWT_CU03-E12_ge	0.000259376	0.000332072	0.000364232	0.00017377	0.000260141	0.000345499	0.000287572	0.000160187
Bacteria	Bacteroidetes	Bacteroidia	Sphingobacteriales	env.OPS_17	env.OPS_17_ge	0.000160383	0.000191431	0.000154193	0.000137897	0.000260663	0.000192688	0.000197813	0.000344089
Bacteria	Bacteroidetes	Bacteroidia	Sphingobacteriales	FFCH9454	FFCH9454_ge	8.251e-06	1.031e-05	6.861e-06	6.08e-06	1.0544e-05	7.612e-06	5.512e-06	1.0801e-05
Bacteria	Bacteroidetes	Bacteroidia	Sphingobacteriales	GWF2-29-10	GWF2-29-10_ge	3.51e-07	1.14e-07	0	0	0	0	0	2.69e-07
Bacteria	Bacteroidetes	Bacteroidia	Sphingobacteriales	KD1-131	KD1-131_ge	5.96e-07	0	0	0	0	0	7.2e-08	7.4e-08
Bacteria	Bacteroidetes	Bacteroidia	Sphingobacteriales	KD3-93	KD3-93_ge	3.514e-05	9.2707e-05	4.8831e-05	9.504e-05	7.0802e-05	6.8066e-05	5.4266e-05	0.000160162
Bacteria	Bacteroidetes	Bacteroidia	Sphingobacteriales	Lentimicrobiaceae	Lentimicrobiaceae_ge	4.629e-06	3.315e-06	4.792e-06	1.39e-06	4.379e-06	4.666e-06	3.946e-06	4.975e-06
Bacteria	Bacteroidetes	Bacteroidia	Sphingobacteriales	Lentimicrobiaceae	Lentimicrobiaceae_unclassified	7.06e-07	3.29e-07	9.31e-07	3.72e-07	9.96e-07	8.94e-07	8.74e-07	4.6e-07
Bacteria	Bacteroidetes	Bacteroidia	Sphingobacteriales	LiUU-11-161	LiUU-11-161_ge	4.097e-06	1.0031e-05	4.92e-06	1.7864e-05	4.522e-06	2.737e-06	4.67e-06	2.4742e-05
Bacteria	Bacteroidetes	Bacteroidia	Sphingobacteriales	NS11-12_marine_group	NS11-12_marine_group_ge	1.253e-05	1.4771e-05	5.665e-06	1.8902e-05	4.033e-06	2.442e-06	3.943e-06	8.1332e-05
Bacteria	Bacteroidetes	Bacteroidia	Sphingobacteriales	S15-21	S15-21_ge	3.1724e-05	5.1357e-05	4.1384e-05	5.5183e-05	9.161e-06	3.7999e-05	4.2376e-05	7.6071e-05
Bacteria	Bacteroidetes	Bacteroidia	Sphingobacteriales	S15A-MN91	S15A-MN91_ge	0	6.73e-07	2.4e-07	0	2.39e-07	0	1.69e-07	2.73e-07
Bacteria	Bacteroidetes	Bacteroidia	Sphingobacteriales	Sphingobacteriaceae	Arcticibacter	6.251e-06	8.937e-06	6.797e-06	1.0058e-05	3.5061e-05	1.1092e-05	1.3315e-05	8.301e-06
Bacteria	Bacteroidetes	Bacteroidia	Sphingobacteriales	Sphingobacteriaceae	Mucilaginibacter	0.00133931	0.00136377	0.00113927	0.000806549	0.00319011	0.00187064	0.00205428	0.00102536
Bacteria	Bacteroidetes	Bacteroidia	Sphingobacteriales	Sphingobacteriaceae	Nubsella	1.76e-07	4.25e-07	9e-08	0	9.65e-07	3.12e-07	5.54e-07	5.53e-07
Bacteria	Bacteroidetes	Bacteroidia	Sphingobacteriales	Sphingobacteriaceae	Parapedobacter	0	0	0	4.18e-07	0	9.8e-08	0	0
Bacteria	Bacteroidetes	Bacteroidia	Sphingobacteriales	Sphingobacteriaceae	Pedobacter	8.342e-06	1.3837e-05	9.643e-06	9.311e-06	0.000918464	1.6313e-05	3.9821e-05	1.1284e-05
Bacteria	Bacteroidetes	Bacteroidia	Sphingobacteriales	Sphingobacteriaceae	Pseudopedobacter	1.62e-07	3.85e-07	3.9e-08	0	7.04e-07	0	4.3e-08	3.2e-07
Bacteria	Bacteroidetes	Bacteroidia	Sphingobacteriales	Sphingobacteriaceae	Solitalea	7.11e-07	2.615e-06	1.149e-06	8.72e-07	1.834e-06	3.851e-06	1.813e-06	1.982e-06
Bacteria	Bacteroidetes	Bacteroidia	Sphingobacteriales	Sphingobacteriaceae	Sphingobacteriaceae_ge	1.732e-06	2.954e-06	1.189e-06	1.431e-06	6.046e-06	1.979e-06	2.415e-06	2.348e-06
Bacteria	Bacteroidetes	Bacteroidia	Sphingobacteriales	Sphingobacteriaceae	Sphingobacteriaceae_unclassified	0.000240947	0.000237038	0.00019585	0.000150809	0.000582831	0.00031494	0.000332696	0.000200925
Bacteria	Bacteroidetes	Bacteroidia	Sphingobacteriales	Sphingobacteriaceae	Sphingobacterium	1.76e-07	4.92e-07	3.5e-07	0	1.514e-06	3.26e-07	5.07e-07	7.4e-08
Bacteria	Bacteroidetes	Bacteroidia	Sphingobacteriales	Sphingobacteriaceae	uncultured	7.98e-07	4.8e-07	3.61e-07	1.012e-06	2.506e-06	6.24e-07	1.47e-06	1.736e-06
Bacteria	Bacteroidetes	Bacteroidia	Sphingobacteriales	Sphingobacteriales_fa	Sphingobacteriales_ge	9.53e-07	1.158e-06	1.082e-06	1.015e-06	7.27e-07	9.44e-07	1.378e-06	1.065e-06
Bacteria	Bacteroidetes	Bacteroidia	Sphingobacteriales	Sphingobacteriales_unclassified	Sphingobacteriales_unclassified	0.000426873	0.000531474	0.000510026	0.000402389	0.000316079	0.000500812	0.000483438	0.000537432
Bacteria	Bacteroidetes	Bacteroidia	Sphingobacteriales	uncultured	uncultured_ge	1.76e-07	0	0	3.8e-07	0	0	6.5e-08	1.04e-06
Bacteria	Bacteroidetes	Chlorobia	Chlorobiales	Chlorobiales_unclassified	Chlorobiales_unclassified	1.27e-07	0	0	1.47e-07	0	0	0	9e-08
Bacteria	Bacteroidetes	Chlorobia	Chlorobiales	Chloroherpetonaceae	Chloroherpeton	6.55e-07	3.38e-07	4.8e-08	0	0	0	0	4.91e-07
Bacteria	Bacteroidetes	Ignavibacteria	Ignavibacteriales	BSN166	BSN166_ge	0	0	0	1.39e-07	0	0	0	0
Bacteria	Bacteroidetes	Ignavibacteria	Ignavibacteriales	Ignavibacteriales_unclassified	Ignavibacteriales_unclassified	0	2.04e-07	1.24e-07	8.36e-07	0	2.12e-07	6.77e-07	6.19e-07
Bacteria	Bacteroidetes	Ignavibacteria	Ignavibacteriales	LD-RB-34	LD-RB-34_ge	0	0	0	0	0	9.8e-08	0	0
Bacteria	Bacteroidetes	Ignavibacteria	Ignavibacteriales	Melioribacteraceae	Melioribacteraceae_unclassified	0	7.8e-08	9.2e-08	0	2.27e-07	1.81e-07	6.9e-08	1.18e-07
Bacteria	Bacteroidetes	Ignavibacteria	Ignavibacteriales	Melioribacteraceae	ST-3K26	5.23e-07	8.9e-08	0	0	0	0	7.3e-08	7.7e-08
Bacteria	Bacteroidetes	Ignavibacteria	Ignavibacteriales	SR-FBR-L83	SR-FBR-L83_ge	0	0	0	0	0	0	4.66e-07	0
Bacteria	Bacteroidetes	Ignavibacteria	Ignavibacteria_unclassified	Ignavibacteria_unclassified	Ignavibacteria_unclassified	2.4786e-05	4.2069e-05	3.1592e-05	5.002e-05	2.305e-05	3.2851e-05	2.9263e-05	5.5225e-05
Bacteria	Bacteroidetes	Ignavibacteria	Kryptoniales	BSV26	BSV26_ge	2.285e-06	0	8.41e-07	9.092e-06	0	0	8.36e-07	1.0549e-05
Bacteria	Bacteroidetes	Ignavibacteria	Kryptoniales	Kryptoniales_unclassified	Kryptoniales_unclassified	0	0	0	0	0	0	0	1.82e-07
Bacteria	Bacteroidetes	Ignavibacteria	Kryptoniales	MSB-3C8	MSB-3C8_ge	0	0	0	0	0	0	0	1.92e-07
Bacteria	Bacteroidetes	Ignavibacteria	OPB56	OPB56_fa	OPB56_ge	3.7017e-05	6.0749e-05	3.8596e-05	8.4117e-05	2.0242e-05	3.9378e-05	4.2136e-05	0.000121442
Bacteria	Bacteroidetes	Ignavibacteria	SJA-28	SJA-28_fa	SJA-28_ge	5.6354e-05	4.671e-05	8.552e-06	5.0172e-05	9.58e-07	3.329e-06	1.564e-06	3.4903e-05
Bacteria	Bacteroidetes	OC31	OC31_or	OC31_fa	OC31_ge	1.27e-07	6.71e-07	0	1.72e-07	0	0	2.09e-07	7.68e-07
Bacteria	BRC1	BRC1_cl	BRC1_or	BRC1_fa	BRC1_ge	1.305e-05	1.6303e-05	9.054e-06	7.2826e-05	3.7929e-05	1.5892e-05	3.829e-06	6.9008e-05
Bacteria	Caldiserica	Caldisericia	Caldisericales	TTA-B15	TTA-B15_ge	0	0	0	0	0	0	3.7e-08	0
Bacteria	Calditrichaeota	Calditrichia	Calditrichales	Calditrichaceae	Calditrichaceae_unclassified	0	0	0	0	0	6.9e-08	0	0
Bacteria	Chlamydiae	Chlamydiae	Chlamydiales	Chlamydiaceae	Chlamydia	0	5.98e-07	4.69e-07	0	0	2.01e-07	2.96e-07	0
Bacteria	Chlamydiae	Chlamydiae	Chlamydiales	Chlamydiaceae	Chlamydiaceae_ge	1.2022e-05	1.047e-05	7.892e-06	1.0994e-05	8.438e-06	7.05e-06	7.659e-06	5.85e-06
Bacteria	Chlamydiae	Chlamydiae	Chlamydiales	Chlamydiaceae	Chlamydiaceae_unclassified	4.023e-06	4.973e-06	4.26e-06	5.468e-06	5.065e-06	4.047e-06	4.514e-06	4.416e-06
Bacteria	Chlamydiae	Chlamydiae	Chlamydiales	Chlamydiaceae	uncultured	8.145e-06	5.808e-06	4.226e-06	5.538e-06	3.047e-06	2.266e-06	3.037e-06	6.044e-06
Bacteria	Chlamydiae	Chlamydiae	Chlamydiales	Chlamydiales_unclassified	Chlamydiales_unclassified	0.000757395	0.000643741	0.000584995	0.000625094	0.000457747	0.000390388	0.000376962	0.000524973
Bacteria	Chlamydiae	Chlamydiae	Chlamydiales	Criblamydiaceae	Criblamydia	8.39e-07	2.57e-07	1.257e-06	6.08e-07	9.76e-07	5.2e-07	9.09e-07	1.03e-06
Bacteria	Chlamydiae	Chlamydiae	Chlamydiales	Criblamydiaceae	Criblamydiaceae_unclassified	4.257e-06	3.542e-06	2.622e-06	3.73e-06	1.369e-06	2.307e-06	1.784e-06	3.013e-06
Bacteria	Chlamydiae	Chlamydiae	Chlamydiales	Criblamydiaceae	Estrella	4.098e-06	2.045e-06	2.348e-06	4.169e-06	1.164e-06	9.82e-07	1.869e-06	2.504e-06
Bacteria	Chlamydiae	Chlamydiae	Chlamydiales	Criblamydiaceae	uncultured	2.701e-06	2.703e-06	2.13e-06	2.1e-06	4.79e-07	1.806e-06	1.247e-06	1.637e-06
Bacteria	Chlamydiae	Chlamydiae	Chlamydiales	cvE6	cvE6_ge	7.4254e-05	9.3072e-05	7.474e-05	0.000105027	4.7261e-05	4.2999e-05	4.4785e-05	8.4522e-05
Bacteria	Chlamydiae	Chlamydiae	Chlamydiales	Parachlamydiaceae	Candidatus_Protochlamydia	0.000880762	0.000695787	0.000716367	0.000823145	0.000568053	0.000472718	0.000428205	0.000514123
Bacteria	Chlamydiae	Chlamydiae	Chlamydiales	Parachlamydiaceae	Candidatus_Rubidus	1.5909e-05	1.3801e-05	1.1655e-05	1.5597e-05	1.1715e-05	8.498e-06	9.246e-06	8.229e-06
Bacteria	Chlamydiae	Chlamydiae	Chlamydiales	Parachlamydiaceae	Neochlamydia	0.000509104	0.000424325	0.000338614	0.00038415	0.000286112	0.000230816	0.000231124	0.000278403
Bacteria	Chlamydiae	Chlamydiae	Chlamydiales	Parachlamydiaceae	Parachlamydia	3.3679e-05	2.9032e-05	2.8459e-05	2.4455e-05	3.0116e-05	2.106e-05	2.0511e-05	2.3685e-05
Bacteria	Chlamydiae	Chlamydiae	Chlamydiales	Parachlamydiaceae	Parachlamydiaceae_ge	3.383e-06	2.094e-06	2.141e-06	4.648e-06	8.72e-07	1.027e-06	1.383e-06	1.428e-06
Bacteria	Chlamydiae	Chlamydiae	Chlamydiales	Parachlamydiaceae	Parachlamydiaceae_unclassified	0.00131188	0.00104551	0.000979596	0.00102739	0.000842985	0.000641682	0.0006292	0.000756888
Bacteria	Chlamydiae	Chlamydiae	Chlamydiales	Parachlamydiaceae	uncultured	0.000166513	0.000126876	0.000139795	0.000199048	0.000118541	8.7667e-05	7.7576e-05	0.000125658
Bacteria	Chlamydiae	Chlamydiae	Chlamydiales	Simkaniaceae	Candidatus_Fritschea	3.6e-07	0	0	4.36e-07	0	1.67e-07	6.4e-08	1.28e-07
Bacteria	Chlamydiae	Chlamydiae	Chlamydiales	Simkaniaceae	Candidatus_Rhabdochlamydia	2.4545e-05	3.3e-05	4.8196e-05	3.3631e-05	1.4348e-05	2.0808e-05	2.711e-05	3.2772e-05
Bacteria	Chlamydiae	Chlamydiae	Chlamydiales	Simkaniaceae	Ga0074140	7.2001e-05	7.258e-05	5.7997e-05	6.9292e-05	2.9466e-05	3.175e-05	3.0398e-05	6.4175e-05
Bacteria	Chlamydiae	Chlamydiae	Chlamydiales	Simkaniaceae	Simkania	6.28e-07	2.4e-07	7.75e-07	9.07e-07	0	5.17e-07	4.61e-07	3.29e-07
Bacteria	Chlamydiae	Chlamydiae	Chlamydiales	Simkaniaceae	Simkaniaceae_unclassified	0.000161788	0.000195517	0.00014604	0.000176225	8.9266e-05	9.9064e-05	9.2098e-05	0.000174584
Bacteria	Chlamydiae	Chlamydiae	Chlamydiales	Simkaniaceae	uncultured	6.6041e-05	6.3683e-05	5.7292e-05	6.0581e-05	5.6472e-05	5.0131e-05	4.0624e-05	6.6385e-05
Bacteria	Chlamydiae	Chlamydiae	Chlamydiales	Waddliaceae	Waddlia	5.373e-06	1.1084e-05	1.0058e-05	1.9924e-05	3.213e-06	4.861e-06	5.981e-06	2.2546e-05
Bacteria	Chlamydiae	Chlamydiae_unclassified	Chlamydiae_unclassified	Chlamydiae_unclassified	Chlamydiae_unclassified	1.27e-07	7.8e-08	8.8e-08	0	0	7.6e-08	6.7e-08	2.36e-07
Bacteria	Chloroflexi	AD3	AD3_or	AD3_fa	AD3_ge	0.011368	0.0185509	0.00797351	0.0127016	0.00211755	0.00226547	0.00225063	0.00318555
Bacteria	Chloroflexi	Anaerolineae	Anaerolineae_or	Anaerolineae_fa	Anaerolineae_ge	6.7702e-05	8.0548e-05	1.3073e-05	0.000212592	0	0	7.52e-07	0.000117682
Bacteria	Chloroflexi	Anaerolineae	Anaerolineae_unclassified	Anaerolineae_unclassified	Anaerolineae_unclassified	0.000338244	0.000293818	0.000134385	0.000618555	0.000147718	7.3207e-05	0.000103834	0.00065841
Bacteria	Chloroflexi	Anaerolineae	Anaerolineales	Anaerolineaceae	Anaerolinea	0	0	0	5.893e-06	0	0	0	0
Bacteria	Chloroflexi	Anaerolineae	Anaerolineales	Anaerolineaceae	Anaerolineaceae_unclassified	1.5996e-05	2.5592e-05	8.444e-06	9.1145e-05	7.18e-07	2.357e-06	3.037e-06	8.0565e-05
Bacteria	Chloroflexi	Anaerolineae	Anaerolineales	Anaerolineaceae	GWD2-49-16	0	0	0	0	0	0	0	1.496e-06
Bacteria	Chloroflexi	Anaerolineae	Anaerolineales	Anaerolineaceae	Leptolinea	0	0	0	8.5e-07	0	0	0	0
Bacteria	Chloroflexi	Anaerolineae	Anaerolineales	Anaerolineaceae	uncultured	0.000155583	0.000237025	6.7752e-05	0.000436819	1.117e-05	1.2522e-05	1.8999e-05	0.000345154
Bacteria	Chloroflexi	Anaerolineae	Anaerolineales	Anaerolineaceae	UTCFX1	0	1.04e-06	2.36e-07	8.257e-06	0	0	0	9.697e-06
Bacteria	Chloroflexi	Anaerolineae	Ardenticatenales	Ardenticatenaceae	Ardenticatena	0	0	0	2.95e-07	0	0	0	3.84e-07
Bacteria	Chloroflexi	Anaerolineae	Ardenticatenales	Ardenticatenaceae	Ardenticatenaceae_unclassified	0	0	0	4.42e-07	0	0	0	3e-07
Bacteria	Chloroflexi	Anaerolineae	Ardenticatenales	uncultured	uncultured_ge	1.27e-07	3.38e-07	1.76e-07	1.042e-06	0	0	1.04e-07	1.2347e-05
Bacteria	Chloroflexi	Anaerolineae	C10-SB1A	C10-SB1A_fa	C10-SB1A_ge	3.09e-06	6.85e-07	1.087e-06	2.441e-06	3.109e-06	1.718e-06	1.689e-06	2.697e-06
Bacteria	Chloroflexi	Anaerolineae	Caldilineales	Caldilineaceae	Caldilineaceae_unclassified	1.76e-07	0	0	3.536e-06	0	0	3.7e-08	2.4666e-05
Bacteria	Chloroflexi	Anaerolineae	Caldilineales	Caldilineaceae	Litorilinea	0	0	0	4.42e-07	0	0	0	4.106e-06
Bacteria	Chloroflexi	Anaerolineae	Caldilineales	Caldilineaceae	uncultured	1.76e-07	0	1.05e-07	2.4456e-05	2.39e-07	1.96e-07	0	0.000105248
Bacteria	Chloroflexi	Anaerolineae	KZNMV-5-B42	KZNMV-5-B42_fa	KZNMV-5-B42_ge	2.96e-06	1.32e-06	1.181e-06	1.738e-06	7.19e-07	0	1.131e-06	1.839e-06
Bacteria	Chloroflexi	Anaerolineae	RBG-13-54-9	RBG-13-54-9_fa	RBG-13-54-9_ge	3.5164e-05	9.0702e-05	1.1102e-05	0.000249381	1.503e-05	1.4916e-05	2.308e-06	0.000172345
Bacteria	Chloroflexi	Anaerolineae	SBR1031	A4b	A4b_ge	3.8587e-05	3.9232e-05	3.1856e-05	0.000206865	0.000305127	0.000133166	4.4205e-05	0.000591989
Bacteria	Chloroflexi	Anaerolineae	SBR1031	A4b	A4b_unclassified	1.572e-05	1.2358e-05	7.961e-06	2.6719e-05	2.4095e-05	1.3353e-05	8.674e-06	4.5002e-05
Bacteria	Chloroflexi	Anaerolineae	SBR1031	A4b	OLB13	0	0	0	0	0	9.8e-08	0	1.015e-06
Bacteria	Chloroflexi	Anaerolineae	SBR1031	A4b	OLB15	1.49e-07	5.37e-07	2.25e-07	3.007e-06	4.77e-07	6.46e-07	3.48e-07	2.189e-06
Bacteria	Chloroflexi	Anaerolineae	SBR1031	SBR1031_fa	SBR1031_ge	0.000245158	0.000178071	9.4128e-05	0.00046288	9.244e-05	4.4035e-05	8.6919e-05	0.000551068
Bacteria	Chloroflexi	Anaerolineae	SBR1031	SBR1031_unclassified	SBR1031_unclassified	0.000212096	0.000139986	9.2599e-05	0.000351666	7.8268e-05	4.6405e-05	7.3717e-05	0.000380905
Bacteria	Chloroflexi	Anaerolineae	SJA-15	SJA-15_fa	SJA-15_ge	0	1.14e-07	0	2.824e-06	0	0	0	0
Bacteria	Chloroflexi	Anaerolineae	Thermoflexales	Thermoflexaceae	Thermoflexus	0	0	0	4.42e-07	0	0	0	5.4e-08
Bacteria	Chloroflexi	Anaerolineae	uncultured	uncultured_fa	uncultured_ge	1.76e-07	0	0	0	0	0	0	0
Bacteria	Chloroflexi	Chloroflexia	Chloroflexales	Chloroflexaceae	Chloroflexaceae_ge	0	0	0	0	0	6.9e-08	7.5e-08	0
Bacteria	Chloroflexi	Chloroflexia	Chloroflexales	Chloroflexaceae	Chloroflexaceae_unclassified	5.17e-06	7.8e-08	0	0	0	0	6.9e-08	1.634e-06
Bacteria	Chloroflexi	Chloroflexia	Chloroflexales	Chloroflexaceae	Chloronema	0	0	0	0	0	0	0	1.92e-07
Bacteria	Chloroflexi	Chloroflexia	Chloroflexales	Chloroflexales_unclassified	Chloroflexales_unclassified	6.665e-06	3.41e-07	5.11e-07	4.006e-06	2.374e-06	1.576e-06	7.6e-08	5.953e-06
Bacteria	Chloroflexi	Chloroflexia	Chloroflexales	Herpetosiphonaceae	Herpetosiphon	0	0	0	1.47e-07	0	0	0	9.61e-07
Bacteria	Chloroflexi	Chloroflexia	Chloroflexales	Roseiflexaceae	Kouleothrix	1.054e-06	0	4.5e-08	1.179e-06	7.16e-07	6.87e-07	0	1.368e-06
Bacteria	Chloroflexi	Chloroflexia	Chloroflexales	Roseiflexaceae	Roseiflexaceae_unclassified	5.624e-06	2.69e-07	1.06e-07	4.567e-06	1.908e-06	1.178e-06	0	1.4772e-05
Bacteria	Chloroflexi	Chloroflexia	Chloroflexales	Roseiflexaceae	uncultured	8.435e-06	5.37e-07	4.26e-07	0.000160292	1.0984e-05	1.0759e-05	5e-08	0.000402248
Bacteria	Chloroflexi	Chloroflexia	Chloroflexia_unclassified	Chloroflexia_unclassified	Chloroflexia_unclassified	0.000211855	0.000152908	0.000119466	0.000182258	9.3498e-05	5.1725e-05	9.7531e-05	0.000163967
Bacteria	Chloroflexi	Chloroflexia	Elev-1554	Elev-1554_fa	Elev-1554_ge	0.00104773	0.000906169	0.000712276	0.00100893	0.000787253	0.000415327	0.000603577	0.000984455
Bacteria	Chloroflexi	Chloroflexia	Kallotenuales	AKIW781	AKIW781_ge	1.2193e-05	0	3.9e-08	2.063e-06	0	0	1.6e-08	1.2846e-05
Bacteria	Chloroflexi	Chloroflexia	Kallotenuales	Kallotenuaceae	Kallotenue	1.34e-06	0	0	0	0	0	0	0
Bacteria	Chloroflexi	Chloroflexia	Kallotenuales	Kallotenuales_unclassified	Kallotenuales_unclassified	5.888e-06	0	0	0	0	0	0	9e-08
Bacteria	Chloroflexi	Chloroflexia	Thermomicrobiales	AKYG1722	AKYG1722_ge	7.03e-07	6.22e-07	0	2.947e-06	0	0	6.7e-08	4.651e-06
Bacteria	Chloroflexi	Chloroflexia	Thermomicrobiales	JG30-KF-CM45	JG30-KF-CM45_ge	0.000388142	7.6088e-05	9.2297e-05	0.000155894	0.000246047	4.1145e-05	3.7343e-05	0.000336492
Bacteria	Chloroflexi	Chloroflexia	Thermomicrobiales	Thermomicrobiaceae	Nitrolancea	2.543e-06	6.49e-07	6.51e-07	1.333e-06	1.635e-06	4.49e-07	2.59e-07	1.1e-06
Bacteria	Chloroflexi	Chloroflexia	Thermomicrobiales	Thermomicrobiaceae	Sphaerobacter	4.47e-07	0	0	0	1.53e-07	0	0	0
Bacteria	Chloroflexi	Chloroflexia	Thermomicrobiales	Thermomicrobiaceae	Thermomicrobiaceae_unclassified	4.894e-06	7.8e-07	1.112e-06	9.1e-07	2.354e-06	0	6.64e-07	2.173e-06
Bacteria	Chloroflexi	Chloroflexia	Thermomicrobiales	Thermomicrobiales_unclassified	Thermomicrobiales_unclassified	3.5028e-05	1.042e-05	1.0262e-05	2.0455e-05	2.5877e-05	3.717e-06	3.358e-06	3.4039e-05
Bacteria	Chloroflexi	Chloroflexi_unclassified	Chloroflexi_unclassified	Chloroflexi_unclassified	Chloroflexi_unclassified	0.00524884	0.00514502	0.0037044	0.00627583	0.00228138	0.00140383	0.00193057	0.00457872
Bacteria	Chloroflexi	Dehalococcoidia	Dehalococcoidales	Dehalococcoidaceae	Dehalococcoides	0	0	0	0	0	0	4.3e-08	0
Bacteria	Chloroflexi	Dehalococcoidia	Dehalococcoidales	Dehalococcoidaceae	Dehalogenimonas	0	0	0	0	0	0	1.932e-06	0
Bacteria	Chloroflexi	Dehalococcoidia	Dehalococcoidales	Dehalococcoidales_unclassified	Dehalococcoidales_unclassified	0	5.51e-07	0	1.99e-07	0	0	0	0
Bacteria	Chloroflexi	Dehalococcoidia	Dehalococcoidales	uncultured	uncultured_ge	0	0	0	1.2942e-05	0	0	0	2.2e-07
Bacteria	Chloroflexi	Dehalococcoidia	Dehalococcoidia_unclassified	Dehalococcoidia_unclassified	Dehalococcoidia_unclassified	1.7253e-05	5.1398e-05	1.8225e-05	7.5407e-05	1.044e-05	5.945e-06	2.82e-06	2.3876e-05
Bacteria	Chloroflexi	Dehalococcoidia	DscP2	DscP2_fa	DscP2_ge	1.49e-07	0	0	0	0	0	0	0
Bacteria	Chloroflexi	Dehalococcoidia	FW22	FW22_fa	FW22_ge	0	0	0	4.886e-06	0	0	0	0
Bacteria	Chloroflexi	Dehalococcoidia	GIF9	AB-539-J10	AB-539-J10_ge	0	0	4.6e-08	1.802e-06	0	0	0	0
Bacteria	Chloroflexi	Dehalococcoidia	JdFR-54	JdFR-54_fa	JdFR-54_ge	0	2.69e-07	0	0	0	0	0	0
Bacteria	Chloroflexi	Dehalococcoidia	MSBL5	MSBL5_fa	MSBL5_ge	6.673e-06	9.872e-06	4.911e-06	7.78e-06	4.157e-06	2.247e-06	1.689e-06	7.618e-06
Bacteria	Chloroflexi	Dehalococcoidia	S085	S085_fa	S085_ge	0.000137601	0.000487184	0.000147909	0.000940888	4.8436e-05	6.7318e-05	2.2476e-05	0.000591192
Bacteria	Chloroflexi	Dehalococcoidia	SAR202_clade	SAR202_clade_fa	SAR202_clade_ge	1.53e-05	4.5595e-05	1.9418e-05	6.2647e-05	1.198e-06	6.062e-06	2.095e-06	1.9638e-05
Bacteria	Chloroflexi	Dehalococcoidia	Sh765B-AG-111	Sh765B-AG-111_fa	Sh765B-AG-111_ge	0	0	0	0	0	0	0	2.2e-07
Bacteria	Chloroflexi	Dehalococcoidia	Sh765B-TzT-20	Sh765B-TzT-20_fa	Sh765B-TzT-20_ge	0	0	0	0	0	0	0	1.18e-07
Bacteria	Chloroflexi	Gitt-GS-136	Gitt-GS-136_or	Gitt-GS-136_fa	Gitt-GS-136_ge	2.156e-06	7.5692e-05	2.01e-06	0.000137239	0	1.08e-07	5.5e-08	6.3281e-05
Bacteria	Chloroflexi	JG30-KF-CM66	JG30-KF-CM66_or	JG30-KF-CM66_fa	JG30-KF-CM66_ge	0.000876846	0.00129674	0.00075847	0.00134773	0.000518276	0.000291401	0.000303563	0.000803926
Bacteria	Chloroflexi	KD4-96	KD4-96_or	KD4-96_fa	KD4-96_ge	0.000493378	0.000760304	0.000517754	0.0026103	0.000182524	0.000210322	0.000315736	0.00226062
Bacteria	Chloroflexi	Ktedonobacteria	B10-SB3A	B10-SB3A_fa	B10-SB3A_ge	1.516e-06	0	9e-08	1.114e-06	0	0	0	0
Bacteria	Chloroflexi	Ktedonobacteria	B12-WMSP1	B12-WMSP1_fa	B12-WMSP1_ge	0.000642139	0.000481756	0.000389068	0.00061835	0.00018078	7.9206e-05	0.000111078	0.000250181
Bacteria	Chloroflexi	Ktedonobacteria	C0119	C0119_fa	C0119_ge	0.000101911	8.6568e-05	1.1e-05	0.000135218	2.3788e-05	6.677e-06	2.916e-06	0.000119035
Bacteria	Chloroflexi	Ktedonobacteria	Ktedonobacterales	JG30-KF-AS9	JG30-KF-AS9_ge	3.052e-05	7.4711e-05	8.1113e-05	0.000165628	2.673e-05	4.0919e-05	0.000110067	0.000294184
Bacteria	Chloroflexi	Ktedonobacteria	Ktedonobacterales	Ktedonobacteraceae	1921-2	0.00298535	0.00233045	0.00227067	0.00277984	0.000316627	0.000367932	0.00134246	0.00202032
Bacteria	Chloroflexi	Ktedonobacteria	Ktedonobacterales	Ktedonobacteraceae	1921-3	0.00191603	0.0010531	0.000996589	0.00174489	0.000136004	0.000153798	0.000209527	0.00034114
Bacteria	Chloroflexi	Ktedonobacteria	Ktedonobacterales	Ktedonobacteraceae	1959-1	0.00195367	0.00251409	0.00252206	0.00095011	0.000213591	0.00119625	0.00175096	0.000823983
Bacteria	Chloroflexi	Ktedonobacteria	Ktedonobacterales	Ktedonobacteraceae	BacC-u-018	4.6257e-05	8.497e-06	1.1409e-05	1.3872e-05	4.9983e-05	1.313e-06	3.456e-06	1.9195e-05
Bacteria	Chloroflexi	Ktedonobacteria	Ktedonobacterales	Ktedonobacteraceae	FCPS473	9.4123e-05	4.0488e-05	8.4262e-05	0.000103667	2.292e-05	1.8659e-05	8.2097e-05	0.000158763
Bacteria	Chloroflexi	Ktedonobacteria	Ktedonobacterales	Ktedonobacteraceae	G12-WMSP1	0.000275732	9.6192e-05	9.2254e-05	0.000204669	3.7552e-05	3.4312e-05	3.1492e-05	0.000104977
Bacteria	Chloroflexi	Ktedonobacteria	Ktedonobacterales	Ktedonobacteraceae	HSB_OF53-F07	0.000336749	0.00159084	0.000618227	0.0129651	2.4436e-05	0.000167951	0.000529443	0.00586973
Bacteria	Chloroflexi	Ktedonobacteria	Ktedonobacterales	Ktedonobacteraceae	JG30a-KF-32	0.00463274	0.00478389	0.00425669	0.00626246	0.00239688	0.000977789	0.00278335	0.00377367
Bacteria	Chloroflexi	Ktedonobacteria	Ktedonobacterales	Ktedonobacteraceae	Ktedonobacter	0.000736398	0.0005754	0.000589129	0.00019978	0.000257683	0.000248911	0.000266306	0.000230531
Bacteria	Chloroflexi	Ktedonobacteria	Ktedonobacterales	Ktedonobacteraceae	Ktedonobacteraceae_ge	2.3765e-05	1.3209e-05	1.3319e-05	1.8826e-05	5.418e-06	5.512e-06	7.99e-06	2.2779e-05
Bacteria	Chloroflexi	Ktedonobacteria	Ktedonobacterales	Ktedonobacteraceae	Ktedonobacteraceae_unclassified	0.025038	0.0195803	0.0187145	0.0213857	0.0140874	0.00874396	0.0122999	0.0147806
Bacteria	Chloroflexi	Ktedonobacteria	Ktedonobacterales	Ktedonobacteraceae	Thermogemmatispora	5.399e-06	7.266e-06	3.742e-06	1.0378e-05	5.45e-07	8.48e-07	1.296e-06	7.1e-07
Bacteria	Chloroflexi	Ktedonobacteria	Ktedonobacterales	Ktedonobacteraceae	Thermosporothrix	2.4599e-05	1.8295e-05	2.398e-05	3.7421e-05	4.9983e-05	2.4402e-05	2.3921e-05	1.8985e-05
Bacteria	Chloroflexi	Ktedonobacteria	Ktedonobacterales	Ktedonobacteraceae	uncultured	0.00446028	0.00244522	0.00342968	0.00802185	0.00309396	0.00194458	0.00360366	0.00527326
Bacteria	Chloroflexi	Ktedonobacteria	Ktedonobacterales	Ktedonobacterales_unclassified	Ktedonobacterales_unclassified	9.881e-05	0.000120379	0.000101539	0.000104656	5.1282e-05	4.6229e-05	9.2869e-05	0.000168218
Bacteria	Chloroflexi	Ktedonobacteria	Ktedonobacteria_or	Ktedonobacteria_fa	Ktedonobacteria_ge	1.1713e-05	7.571e-06	8.248e-06	1.0076e-05	0	1.019e-06	5.612e-06	5.376e-06
Bacteria	Chloroflexi	Ktedonobacteria	Ktedonobacteria_unclassified	Ktedonobacteria_unclassified	Ktedonobacteria_unclassified	0.000833935	0.000805562	0.000671158	0.000726485	0.00029141	0.0001851	0.000343587	0.000452069
Bacteria	Chloroflexi	OLB14	OLB14_or	OLB14_fa	OLB14_ge	2.7829e-05	7.3621e-05	1.2627e-05	0.000197178	1.196e-06	1.59e-06	1.629e-06	0.00021178
Bacteria	Chloroflexi	P2-11E	P2-11E_or	P2-11E_fa	P2-11E_ge	2.3567e-05	0.000340242	1.3774e-05	0.000147701	4.79e-07	2.376e-06	8.26e-07	3.0087e-05
Bacteria	Chloroflexi	SHA-26	SHA-26_or	SHA-26_fa	SHA-26_ge	0.000677494	0.0011579	0.000583633	0.00120155	0.000128504	0.000150191	0.00020328	0.000667254
Bacteria	Chloroflexi	SL56_marine_group	SL56_marine_group_or	SL56_marine_group_fa	SL56_marine_group_ge	1.49e-07	0	0	8.6e-08	0	0	6.7e-08	0
Bacteria	Chloroflexi	TK10	TK10_or	TK10_fa	TK10_ge	0.0110542	0.00855379	0.00426061	0.0102419	0.00172729	0.00129849	0.0019074	0.00744939
Bacteria	Chloroflexi	TK17	TK17_or	TK17_fa	TK17_ge	6.794e-06	3.607e-06	2.603e-06	4.029e-06	1.349e-06	6.91e-07	1.496e-06	4.182e-06
Bacteria	Cloacimonetes	Cloacimonadia	Cloacimonadales	Cloacimonadales_unclassified	Cloacimonadales_unclassified	0	0	0	0	0	0	3.9e-08	7.4e-08
Bacteria	Cyanobacteria	Cyanobacteria_unclassified	Cyanobacteria_unclassified	Cyanobacteria_unclassified	Cyanobacteria_unclassified	0.000192024	0.000176343	0.00017509	0.00016911	0.000123154	0.000148528	0.000145891	0.00014652
Bacteria	Cyanobacteria	Melainabacteria	Caenarcaniphilales	Caenarcaniphilales_fa	Caenarcaniphilales_ge	0	0	0	0	0	0	0	2.69e-06
Bacteria	Cyanobacteria	Melainabacteria	Gastranaerophilales	Gastranaerophilales_fa	Gastranaerophilales_ge	6.22e-07	2.27e-07	1.31e-07	5.404e-06	7.849e-06	1.52e-07	2.68e-07	1.764e-06
Bacteria	Cyanobacteria	Melainabacteria	Melainabacteria_unclassified	Melainabacteria_unclassified	Melainabacteria_unclassified	2.2626e-05	1.752e-05	1.8208e-05	1.6842e-05	2.0486e-05	1.7641e-05	1.8708e-05	1.1817e-05
Bacteria	Cyanobacteria	Melainabacteria	Obscuribacterales	Obscuribacterales_fa	Obscuribacterales_ge	0.00342077	0.00331777	0.00314645	0.00244553	0.00338943	0.00340344	0.00313235	0.00244845
Bacteria	Cyanobacteria	Melainabacteria	Vampirovibrionales	Vampirovibrionales_fa	Vampirovibrionales_ge	0.000100565	7.5664e-05	8.7549e-05	6.7578e-05	7.683e-05	4.0839e-05	5.3068e-05	8.5748e-05
Bacteria	Cyanobacteria	Oxyphotobacteria	Chloroplast	Chloroplast_fa	Chloroplast_ge	0.0013395	0.00129423	0.00120182	0.000969799	0.00124858	0.000701096	0.000654289	0.00102185
Bacteria	Cyanobacteria	Oxyphotobacteria	Gloeobacterales	Gloeobacteraceae	Gloeobacter_PCC-7421	0	0	0	0	0	0	0	5.4e-08
Bacteria	Cyanobacteria	Oxyphotobacteria	Leptolyngbyales	Leptolyngbyaceae	Chamaesiphon_PCC-7430	0	0	5.5e-08	0	0	0	0	0
Bacteria	Cyanobacteria	Oxyphotobacteria	Leptolyngbyales	Leptolyngbyaceae	LB3-76	0	0	0	0	0	0	0	1.92e-07
Bacteria	Cyanobacteria	Oxyphotobacteria	Leptolyngbyales	Leptolyngbyaceae	Leptolyngbyaceae_unclassified	0	0	0	0	0	0	0	1.92e-07
Bacteria	Cyanobacteria	Oxyphotobacteria	Leptolyngbyales	Leptolyngbyaceae	MIZ36	0	0	0	0	2.27e-07	0	0	0
Bacteria	Cyanobacteria	Oxyphotobacteria	Leptolyngbyales	Leptolyngbyaceae	Phormidesmis_ANT.L52.6	0	0	0	0	0	0	0	3.72e-07
Bacteria	Cyanobacteria	Oxyphotobacteria	Nostocales	Chroococcidiopsaceae	Aliterella_CENA595	0	5.51e-07	4.6e-08	0	0	0	0	0
Bacteria	Cyanobacteria	Oxyphotobacteria	Nostocales	Chroococcidiopsaceae	Chlorogloea_SAG_10.99	8.93e-07	0	1.11e-07	0	0	0	0	1.92e-07
Bacteria	Cyanobacteria	Oxyphotobacteria	Nostocales	Chroococcidiopsaceae	Chroococcidiopsaceae_unclassified	5.625e-06	7.86e-07	1.004e-06	1.39e-07	6.18e-07	2.31e-07	2.94e-07	2.2e-07
Bacteria	Cyanobacteria	Oxyphotobacteria	Nostocales	Chroococcidiopsaceae	Chroococcidiopsis_CC1	5.4303e-05	1.3324e-05	2.7417e-05	1.2416e-05	2.5078e-05	1.045e-05	1.174e-05	8.748e-06
Bacteria	Cyanobacteria	Oxyphotobacteria	Nostocales	Chroococcidiopsaceae	Chroococcidiopsis_SAG_2023	4.47e-07	0	0	0	0	0	0	0
Bacteria	Cyanobacteria	Oxyphotobacteria	Nostocales	Chroococcidiopsaceae	uncultured	1.0802e-05	5.68e-07	2.315e-06	2.78e-07	6.92e-07	0	1.69e-07	0
Bacteria	Cyanobacteria	Oxyphotobacteria	Nostocales	Coleofasciculaceae	Coleofasciculaceae_unclassified	1.501e-06	3.051e-06	5.973e-06	5.75e-07	1.145e-06	0	4.25e-07	6.661e-06
Bacteria	Cyanobacteria	Oxyphotobacteria	Nostocales	Coleofasciculaceae	Coleofasciculus_PCC-7420	0	0	0	0	0	0	0	5.76e-07
Bacteria	Cyanobacteria	Oxyphotobacteria	Nostocales	Coleofasciculaceae	Moorea_3L	0	5.68e-07	6.288e-06	0	1.059e-06	0	3.7e-08	0
Bacteria	Cyanobacteria	Oxyphotobacteria	Nostocales	Coleofasciculaceae	uncultured	0	0	0	0	0	0	0	2.498e-06
Bacteria	Cyanobacteria	Oxyphotobacteria	Nostocales	Coleofasciculaceae	Wilmottia_Ant-Ph58	0	8.9e-08	0	0	0	0	0	1.92e-07
Bacteria	Cyanobacteria	Oxyphotobacteria	Nostocales	Gloeocapsaceae	Gleocapsa	0	0	0	0	0	0	0	1.92e-07
Bacteria	Cyanobacteria	Oxyphotobacteria	Nostocales	Microcystaceae	Crocosphaera_WH_0003_(UCYN-B)	0	0	3.4e-08	0	0	0	0	0
Bacteria	Cyanobacteria	Oxyphotobacteria	Nostocales	Microcystaceae	Cyanothece_PCC-7424	0	0	0	0	0	0	0	3.84e-07
Bacteria	Cyanobacteria	Oxyphotobacteria	Nostocales	Microcystaceae	Microcystaceae_unclassified	1.76e-07	2.6e-07	0	2.78e-07	0	9.8e-08	0	1.92e-07
Bacteria	Cyanobacteria	Oxyphotobacteria	Nostocales	Microcystaceae	SU2_symbiont_group	0	0	0	0	0	0	0	7.69e-07
Bacteria	Cyanobacteria	Oxyphotobacteria	Nostocales	Nostocaceae	Aetokthonos_AEL04	0	0	1.66e-07	0	0	0	0	0
Bacteria	Cyanobacteria	Oxyphotobacteria	Nostocales	Nostocaceae	Anabaena_PCC-7108	0	0	0	1.39e-07	0	0	0	0
Bacteria	Cyanobacteria	Oxyphotobacteria	Nostocales	Nostocaceae	Anabaena_PCC-7122	0	0	1.51e-07	0	0	0	0	0
Bacteria	Cyanobacteria	Oxyphotobacteria	Nostocales	Nostocaceae	Aphanizomenon_NIES81	1.76e-07	8.9e-08	0	0	0	0	0	0
Bacteria	Cyanobacteria	Oxyphotobacteria	Nostocales	Nostocaceae	Calothrix_PCC-6303	3.51e-07	1.363e-06	0	0	0	0	1.45e-07	1.92e-07
Bacteria	Cyanobacteria	Oxyphotobacteria	Nostocales	Nostocaceae	Calothrix_UAM_374	0	0	1.11e-07	0	0	0	0	0
Bacteria	Cyanobacteria	Oxyphotobacteria	Nostocales	Nostocaceae	Cyanomargarita_APA-RS9	0	0	0	0	0	0	0	5.76e-07
Bacteria	Cyanobacteria	Oxyphotobacteria	Nostocales	Nostocaceae	Cylindrospermum_SAG_11.82	0	0	0	0	0	1.81e-07	0	0
Bacteria	Cyanobacteria	Oxyphotobacteria	Nostocales	Nostocaceae	Desmonostoc_PCC-7422	0	0	0	1.39e-07	0	0	0	0
Bacteria	Cyanobacteria	Oxyphotobacteria	Nostocales	Nostocaceae	Fischerella_PCC-9339	4.47e-07	3.17e-07	1.2924e-05	3.759e-06	3.479e-06	4.46e-07	6.03e-07	1.18e-07
Bacteria	Cyanobacteria	Oxyphotobacteria	Nostocales	Nostocaceae	Fortiea_HA4221-MV2	0	0	0	5.57e-07	0	0	0	1.92e-07
Bacteria	Cyanobacteria	Oxyphotobacteria	Nostocales	Nostocaceae	Fortiea_PCC-7126	0	0	0	0	0	0	0	3.84e-07
Bacteria	Cyanobacteria	Oxyphotobacteria	Nostocales	Nostocaceae	Gloeotrichia_PYH6	0	0	0	2.78e-07	0	0	0	0
Bacteria	Cyanobacteria	Oxyphotobacteria	Nostocales	Nostocaceae	Gloeotrichia_SAG_32.84	0	0	0	1.39e-07	0	0	0	0
Bacteria	Cyanobacteria	Oxyphotobacteria	Nostocales	Nostocaceae	Iphinoe_LOS-B1	0	0	0	0	0	0	0	5.4e-08
Bacteria	Cyanobacteria	Oxyphotobacteria	Nostocales	Nostocaceae	Mastigocladopsis_PCC-10914	1.15e-06	0	0	0	0	0	0	0
Bacteria	Cyanobacteria	Oxyphotobacteria	Nostocales	Nostocaceae	Nodularia_PCC-9350	4.47e-07	0	0	9.75e-07	0	0	1.54e-07	4.41e-07
Bacteria	Cyanobacteria	Oxyphotobacteria	Nostocales	Nostocaceae	Nostocaceae_unclassified	0.00031938	0.000390586	0.000491102	0.00053085	0.000295625	2.4844e-05	9.9152e-05	2.6874e-05
Bacteria	Cyanobacteria	Oxyphotobacteria	Nostocales	Nostocaceae	Nostoc_BDU-40302	0	0	8.85e-07	0	0	0	0	0
Bacteria	Cyanobacteria	Oxyphotobacteria	Nostocales	Nostocaceae	Nostoc_PCC-7107	9.856e-06	1.6676e-05	3.366e-05	8.771e-06	5.772e-06	3.63e-07	2.699e-06	2.2e-07
Bacteria	Cyanobacteria	Oxyphotobacteria	Nostocales	Nostocaceae	Nostoc_PCC-73102	9.502e-06	2.0076e-05	0.000117374	0.00149707	2.0861e-05	1.9692e-05	5.4224e-05	3.9338e-05
Bacteria	Cyanobacteria	Oxyphotobacteria	Nostocales	Nostocaceae	Nostoc_PCC-7524	1.054e-06	7.71e-07	1.57e-07	0	4.2e-07	0	1.97e-07	0
Bacteria	Cyanobacteria	Oxyphotobacteria	Nostocales	Nostocaceae	Nostoc_SAG_60.79	0	6.41e-07	2.101e-06	5.3741e-05	0	0	1.301e-06	0
Bacteria	Cyanobacteria	Oxyphotobacteria	Nostocales	Nostocaceae	Petalonema_ANT.LG2.8	1.76e-07	0	3.32e-07	0	0	0	7.2e-08	0
Bacteria	Cyanobacteria	Oxyphotobacteria	Nostocales	Nostocaceae	Scytonema_PCC-7110	0	0	5.5e-08	8.6e-08	4.53e-07	2.57e-07	1.6e-08	2.37e-07
Bacteria	Cyanobacteria	Oxyphotobacteria	Nostocales	Nostocaceae	Scytonema_UCFS19	1.524e-06	2.93e-07	2.0601e-05	8.82e-07	4.76e-06	1.81e-07	3.51e-07	2.37e-07
Bacteria	Cyanobacteria	Oxyphotobacteria	Nostocales	Nostocaceae	Scytonema_UTEX_2349	3.368e-06	4.537e-06	4.2273e-05	3.566e-06	3.221e-06	1.81e-07	7.72e-07	4.12e-06
Bacteria	Cyanobacteria	Oxyphotobacteria	Nostocales	Nostocaceae	Scytonema_VB-61278	3.51e-07	6.82e-07	1.11e-07	0	5.32e-07	1.74e-07	3.3e-08	0
Bacteria	Cyanobacteria	Oxyphotobacteria	Nostocales	Nostocaceae	Stigonema_SAG_48.90	0.000109237	0.000194793	2.5551e-05	1.654e-06	8.8826e-05	2.143e-06	3.0491e-05	3.02e-07
Bacteria	Cyanobacteria	Oxyphotobacteria	Nostocales	Nostocaceae	Tolypothrix_IAM_M-259	0	0	5.5e-08	1.39e-07	0	0	0	0
Bacteria	Cyanobacteria	Oxyphotobacteria	Nostocales	Nostocaceae	Tolypothrix_PCC-7601	0	0	0	0	2.39e-07	0	0	1.238e-06
Bacteria	Cyanobacteria	Oxyphotobacteria	Nostocales	Nostocales_Incertae_Sedis	Roseofilum_AO1-A	0	0	0	1.39e-07	0	0	0	0
Bacteria	Cyanobacteria	Oxyphotobacteria	Nostocales	Nostocales_unclassified	Nostocales_unclassified	0.000206206	0.000262093	0.000177419	9.4759e-05	0.000133173	1.323e-05	5.6004e-05	2.4723e-05
Bacteria	Cyanobacteria	Oxyphotobacteria	Nostocales	Paraspirulinaceae	ESFC-1	0	1.14e-07	4.8e-08	0	0	0	0	0
Bacteria	Cyanobacteria	Oxyphotobacteria	Nostocales	Paraspirulinaceae	Paraspirulinaceae_unclassified	0	0	0	0	0	0	4.3e-08	0
Bacteria	Cyanobacteria	Oxyphotobacteria	Nostocales	Paraspirulinaceae	Spirulina_PCC-6313	0	0	0	0	0	0	0	1.92e-07
Bacteria	Cyanobacteria	Oxyphotobacteria	Nostocales	Phormidiaceae	Kamptonema_PCC-6407	0	0	0	0	0	0	0	1.92e-07
Bacteria	Cyanobacteria	Oxyphotobacteria	Nostocales	Phormidiaceae	Phormidiaceae_unclassified	0	0	0	0	0	0	0	2.82e-07
Bacteria	Cyanobacteria	Oxyphotobacteria	Nostocales	Phormidiaceae	Trichodesmium_IMS101	0	0	5.5e-08	0	0	0	0	0
Bacteria	Cyanobacteria	Oxyphotobacteria	Nostocales	Phormidiaceae	Tychonema_CCAP_1459-11B	0	7.8e-08	0	0	0	0	0	2.638e-06
Bacteria	Cyanobacteria	Oxyphotobacteria	Nostocales	Phormidiaceae	uncultured	1.76e-07	0	0	0	0	0	0	0
Bacteria	Cyanobacteria	Oxyphotobacteria	Nostocales	uncultured	uncultured_ge	4.47e-07	0	0	0	0	0	0	0
Bacteria	Cyanobacteria	Oxyphotobacteria	Nostocales	Xenococcaceae	Xenococcaceae_unclassified	4.47e-07	3.41e-07	3.431e-06	1.253e-06	9.07e-07	7.6e-08	1.3e-07	0
Bacteria	Cyanobacteria	Oxyphotobacteria	Nostocales	Xenococcaceae	Xenococcus_PCC-7305	0	1.14e-07	9.283e-06	3.01e-06	2.493e-06	1.81e-07	8.5e-08	2.94e-07
Bacteria	Cyanobacteria	Oxyphotobacteria	Oxyphotobacteria_Incertae_Sedis	Unknown_Family	Leptolyngbya_ANT.L52.2	0	0	0	0	0	0	0	1.579e-06
Bacteria	Cyanobacteria	Oxyphotobacteria	Oxyphotobacteria_Incertae_Sedis	Unknown_Family	Leptolyngbya_ANT.L67.1	0	0	0	0	0	0	0	1.92e-07
Bacteria	Cyanobacteria	Oxyphotobacteria	Oxyphotobacteria_Incertae_Sedis	Unknown_Family	Leptolyngbya_EcFYyyy-00	0	0	0	0	0	0	1.6e-08	0
Bacteria	Cyanobacteria	Oxyphotobacteria	Oxyphotobacteria_Incertae_Sedis	Unknown_Family	Phormidium_CYN64	0	0	5.5e-08	0	0	0	0	0
Bacteria	Cyanobacteria	Oxyphotobacteria	Oxyphotobacteria_Incertae_Sedis	Unknown_Family	Phormidium_SAG_37.90	1.76e-07	6.82e-07	1.992e-06	1.5465e-05	1.587e-06	9.07e-07	9.54e-07	9.709e-06
Bacteria	Cyanobacteria	Oxyphotobacteria	Oxyphotobacteria_Incertae_Sedis	Unknown_Family	uncultured	0	0	0	0	0	0	0	5.4e-08
Bacteria	Cyanobacteria	Oxyphotobacteria	Oxyphotobacteria_Incertae_Sedis	Unknown_Family	Unknown_Family_unclassified	0	0	9.4e-07	2.78e-07	0	0	6.9e-08	1.574e-06
Bacteria	Cyanobacteria	Oxyphotobacteria	Oxyphotobacteria_or	Oxyphotobacteria_fa	Oxyphotobacteria_ge	0	0	0	0	0	0	0	1.477e-06
Bacteria	Cyanobacteria	Oxyphotobacteria	Oxyphotobacteria_unclassified	Oxyphotobacteria_unclassified	Oxyphotobacteria_unclassified	0.000385329	0.000231907	0.000336644	0.000212544	0.000467673	0.000116975	0.000122888	0.000125431
Bacteria	Cyanobacteria	Oxyphotobacteria	Pseudanabaenales	Pseudanabaenaceae	Pseudanabaenaceae_unclassified	1.76e-07	0	0	0	0	0	0	3.84e-07
Bacteria	Cyanobacteria	Oxyphotobacteria	Pseudanabaenales	Pseudanabaenaceae	Pseudanabaena_PCC-7403	0	0	0	0	0	0	0	1.92e-07
Bacteria	Cyanobacteria	Oxyphotobacteria	Pseudanabaenales	Pseudanabaenaceae	Pseudanabaena_PCC-7429	1.76e-07	0	0	0	0	0	1.6e-08	4.08e-07
Bacteria	Cyanobacteria	Oxyphotobacteria	Synechococcales	Cyanobiaceae	Cyanobiaceae_unclassified	0	0	5.5e-08	1.39e-07	0	0	0	8.19e-07
Bacteria	Cyanobacteria	Oxyphotobacteria	Synechococcales	Cyanobiaceae	Cyanobium_PCC-6307	0	0	0	0	0	0	0	8.19e-07
Bacteria	Cyanobacteria	Oxyphotobacteria	Synechococcales	Cyanobiaceae	Synechococcus_CC9902	0	0	0	0	0	0	0	1.64e-07
Bacteria	Cyanobacteria	Sericytochromatia	Sericytochromatia_or	Sericytochromatia_fa	Sericytochromatia_ge	0.00019722	0.000267383	0.000111186	0.000296877	4.7935e-05	5.9044e-05	7.4892e-05	0.000267827
Bacteria	Deinococcus-Thermus	Deinococci	Deinococcales	Deinococcaceae	Deinococcus	0	0	2.76e-07	1.47e-07	0	0	7.9e-08	2.46e-07
Bacteria	Dependentiae	Babeliae	Babeliales	Babeliaceae	Babeliaceae_ge	0.000171727	0.000144691	0.00012468	0.000141905	7.3465e-05	8.3805e-05	7.1956e-05	8.3897e-05
Bacteria	Dependentiae	Babeliae	Babeliales	Babeliaceae	Babeliaceae_unclassified	2.78e-05	2.388e-05	1.9576e-05	3.1596e-05	1.1783e-05	9.936e-06	1.2309e-05	9.806e-06
Bacteria	Dependentiae	Babeliae	Babeliales	Babeliaceae	Candidatus_Babela	6.368e-06	2.541e-06	2.352e-06	3.023e-06	1.96e-06	1.328e-06	7.16e-07	7.6e-07
Bacteria	Dependentiae	Babeliae	Babeliales	Babeliales_fa	Babeliales_ge	5.9545e-05	6.7735e-05	6.5411e-05	7.061e-05	2.8999e-05	4.1334e-05	3.8137e-05	5.9789e-05
Bacteria	Dependentiae	Babeliae	Babeliales	Babeliales_unclassified	Babeliales_unclassified	0.00046673	0.000465735	0.000418432	0.000401231	0.000224448	0.000236789	0.00024274	0.00023896
Bacteria	Dependentiae	Babeliae	Babeliales	UBA12409	UBA12409_ge	0.00010927	0.000117733	9.7041e-05	8.8173e-05	4.1094e-05	4.2273e-05	5.2191e-05	4.5436e-05
Bacteria	Dependentiae	Babeliae	Babeliales	UBA12411	UBA12411_ge	5.687e-06	8.946e-06	9.252e-06	3.312e-06	3.441e-06	4.949e-06	4.562e-06	8.673e-06
Bacteria	Dependentiae	Babeliae	Babeliales	Vermiphilaceae	Vermiphilaceae_ge	0.000326326	0.000360572	0.000338827	0.000236008	0.000222776	0.000188954	0.00019654	0.000200277
Bacteria	Elusimicrobia	Elusimicrobia	Elusimicrobiales	Elusimicrobiaceae	Elusimicrobium	1.067e-06	7.96e-07	1.012e-06	1.72e-07	8.41e-07	6.61e-07	4.62e-07	3.52e-07
Bacteria	Elusimicrobia	Elusimicrobia	Elusimicrobia_unclassified	Elusimicrobia_unclassified	Elusimicrobia_unclassified	5.6126e-05	4.8846e-05	3.938e-05	4.2784e-05	1.6919e-05	1.373e-05	1.4156e-05	2.1325e-05
Bacteria	Elusimicrobia	Elusimicrobia	Lineage_IV	Lineage_IV_fa	Lineage_IV_ge	0.00110245	0.00107284	0.00095593	0.000766435	0.000415239	0.000574537	0.000508269	0.000666062
Bacteria	Elusimicrobia	Elusimicrobia	MVP-88	MVP-88_fa	MVP-88_ge	9.7e-07	7.277e-06	1.475e-06	8.144e-06	0	8.62e-07	5.72e-07	1.2632e-05
Bacteria	Elusimicrobia	Elusimicrobia_unclassified	Elusimicrobia_unclassified	Elusimicrobia_unclassified	Elusimicrobia_unclassified	3.9747e-05	4.3935e-05	3.0747e-05	5.2898e-05	1.8473e-05	1.9764e-05	1.6642e-05	3.5085e-05
Bacteria	Elusimicrobia	Endomicrobia	Endomicrobiales	Endomicrobiaceae	Candidatus_Endomicrobium	0	0	0	5.68e-07	0	0	0	4.92e-07
Bacteria	Elusimicrobia	Lineage_IIa	Lineage_IIa_or	Lineage_IIa_fa	Lineage_IIa_ge	0.000270887	0.000266569	0.00018242	0.000447331	0.000223026	0.00018051	0.000173632	0.000464373
Bacteria	Elusimicrobia	Lineage_IIb	Lineage_IIb_or	Lineage_IIb_fa	Lineage_IIb_ge	1.6566e-05	3.387e-05	9.205e-06	5.0307e-05	1.6085e-05	1.2161e-05	9.243e-06	7.8203e-05
Bacteria	Elusimicrobia	Lineage_IIc	Lineage_IIc_or	Lineage_IIc_fa	Lineage_IIc_ge	1.212e-06	1.3e-06	1.127e-06	3.788e-06	2.4e-07	9.8e-08	4.38e-07	1.3753e-05
Bacteria	Entotheonellaeota	Entotheonellia	Entotheonellales	Entotheonellaceae	Candidatus_Entotheonella	0	0	0	2.95e-07	0	0	0	6.61e-07
Bacteria	Entotheonellaeota	Entotheonellia	Entotheonellales	Entotheonellaceae	Entotheonellaceae_ge	0.000450014	0.00151639	4.1721e-05	0.00269745	0	7.098e-06	9.66e-07	0.00203258
Bacteria	Entotheonellaeota	Entotheonellia	Entotheonellales	Entotheonellaceae	Entotheonellaceae_unclassified	2.012e-06	4.794e-06	2.59e-07	1.0664e-05	0	0	3.2e-08	4.799e-06
Bacteria	Epsilonbacteraeota	Campylobacteria	Campylobacterales	Arcobacteraceae	Arcobacter	0	0	0	0	0	2.01e-07	6.4e-08	0.000136317
Bacteria	Epsilonbacteraeota	Campylobacteria	Campylobacterales	Campylobacterales_Incertae_Sedis	Thiofractor	0	0	0	0	0	0	0	1.64e-07
Bacteria	Epsilonbacteraeota	Campylobacteria	Campylobacterales	Campylobacterales_unclassified	Campylobacterales_unclassified	1.49e-07	0	9.8e-08	5.75e-07	2.49e-07	3.09e-07	3.4e-08	1.0637e-05
Bacteria	Epsilonbacteraeota	Campylobacteria	Campylobacterales	P6-b51	P6-b51_ge	0	0	0	0	0	0	0	1.64e-07
Bacteria	Epsilonbacteraeota	Campylobacteria	Campylobacterales	Sulfurovaceae	Sulfurovum	0	0	5.5e-08	0	0	0	0	5.079e-06
Bacteria	Epsilonbacteraeota	Campylobacteria	Campylobacterales	uncultured	uncultured_ge	0	0	0	0	0	0	0	1.64e-07
Bacteria	Epsilonbacteraeota	Campylobacteria	Campylobacteria_unclassified	Campylobacteria_unclassified	Campylobacteria_unclassified	1.27e-07	0	0	0	0	0	0	7.7e-08
Bacteria	Epsilonbacteraeota	Campylobacteria	Nautiliales	Nautiliaceae	Nautiliaceae_unclassified	1.76e-07	0	0	0	0	0	0	0
Bacteria	Epsilonbacteraeota	Campylobacteria	Nautiliales	Nautiliaceae	uncultured	0	2.6e-07	1.51e-07	8.6e-08	0	7.6e-08	3.8e-08	0
Bacteria	Epsilonbacteraeota	Desulfurellia	Desulfurellales	Desulfurellales_fa	Desulfurellales_ge	0	0	0	0	0	2.6e-07	0	0
Bacteria	FBP	FBP_cl	FBP_or	FBP_fa	FBP_ge	0.000110049	0.000109518	9.0698e-05	0.000127805	0.000212256	0.000142876	0.000100837	0.000108443
Bacteria	FCPU426	FCPU426_cl	FCPU426_or	FCPU426_fa	FCPU426_ge	0.000137886	0.000257812	0.000173095	0.000166385	8.8543e-05	0.000218052	0.000173248	0.000182391
Bacteria	Fibrobacteres	Chitinivibrionia	uncultured	uncultured_fa	uncultured_ge	0	0	0	1.473e-06	0	0	0	7.866e-06
Bacteria	Fibrobacteres	Fibrobacteres_unclassified	Fibrobacteres_unclassified	Fibrobacteres_unclassified	Fibrobacteres_unclassified	0	0	0	2.85e-07	0	0	0	5.76e-07
Bacteria	Fibrobacteres	Fibrobacteria	Fibrobacterales	B122	B122_ge	0	0	0	3.409e-06	0	0	0	2.2e-07
Bacteria	Fibrobacteres	Fibrobacteria	Fibrobacterales	Candidatus_Raymondbacteria	Candidatus_Raymondbacteria_ge	0	0	0	1.14e-07	0	0	0	0
Bacteria	Fibrobacteres	Fibrobacteria	Fibrobacterales	Fibrobacteraceae	Fibrobacteraceae_unclassified	0	1.049e-06	9.69e-07	4.577e-06	0	9.8e-08	1.83e-07	6.616e-06
Bacteria	Fibrobacteres	Fibrobacteria	Fibrobacterales	Fibrobacteraceae	possible_genus_04	0	1.1085e-05	1.186e-06	3.8382e-05	0	0	2.17e-07	7.2358e-05
Bacteria	Fibrobacteres	Fibrobacteria	Fibrobacterales	Fibrobacteraceae	uncultured	3.21e-06	3.883e-06	8.729e-06	2.0659e-05	2.39e-07	6.774e-06	2.602e-06	3.9748e-05
Bacteria	Fibrobacteres	Fibrobacteria	Fibrobacterales	Fibrobacterales_unclassified	Fibrobacterales_unclassified	1.76e-07	0	6.93e-07	5.556e-06	6.11e-07	1.96e-07	3.69e-07	1.97e-06
Bacteria	Fibrobacteres	Fibrobacteria	Fibrobacterales	MAT-CR-H6-H10	MAT-CR-H6-H10_ge	0	0	0	1.14e-07	0	0	0	0
Bacteria	Fibrobacteres	Fibrobacteria	Fibrobacterales	possible_family_01	possible_family_01_ge	0	0	0	1.498e-06	0	0	0	0
Bacteria	Fibrobacteres	Fibrobacteria	Fibrobacterales	SBYS-2995	SBYS-2995_ge	0	0	0	1.14e-07	0	0	0	0
Bacteria	Fibrobacteres	Fibrobacteria	Fibrobacterales	TG3	TG3_ge	0	0	0	3.41e-07	0	0	6.7e-08	0
Bacteria	Firestonebacteria	Firestonebacteria_cl	Firestonebacteria_or	Firestonebacteria_fa	Firestonebacteria_ge	0	0	0	1.14e-07	0	0	0	0
Bacteria	Firmicutes	Bacilli	Bacillales	Alicyclobacillaceae	Acidibacillus	1.598e-06	4.68e-07	3e-07	1.72e-07	0	0	2.5e-08	0
Bacteria	Firmicutes	Bacilli	Bacillales	Alicyclobacillaceae	Alicyclobacillaceae_unclassified	4.056e-06	4.75e-07	5.42e-07	3.43e-07	0	6.9e-08	1.17e-07	1.55e-07
Bacteria	Firmicutes	Bacilli	Bacillales	Alicyclobacillaceae	Alicyclobacillus	1.635e-05	3.584e-06	1.945e-06	1.72e-07	0	1.84e-07	1.5e-07	0
Bacteria	Firmicutes	Bacilli	Bacillales	Alicyclobacillaceae	Effusibacillus	1.441e-06	0	0	0	0	0	2.5e-08	0
Bacteria	Firmicutes	Bacilli	Bacillales	Alicyclobacillaceae	Tumebacillus	2.98e-07	2.59e-07	7.3e-08	2.044e-06	0	1.15e-07	3.77e-07	4.416e-06
Bacteria	Firmicutes	Bacilli	Bacillales	Bacillaceae	Amphibacillus	0	7.8e-08	0	0	0	0	0	0
Bacteria	Firmicutes	Bacilli	Bacillales	Bacillaceae	Anaerobacillus	1.933e-06	0	1.85e-07	1.92e-06	2.39e-07	0	3.36e-07	2.549e-06
Bacteria	Firmicutes	Bacilli	Bacillales	Bacillaceae	Anoxybacillus	4.89e-06	2.276e-06	2.282e-06	5.3e-06	3.608e-06	3.708e-06	2.042e-06	3.067e-06
Bacteria	Firmicutes	Bacilli	Bacillales	Bacillaceae	Bacillaceae_unclassified	0.000271613	2.6531e-05	3.4681e-05	0.000202131	8.8797e-05	4.609e-05	6.1753e-05	0.00022661
Bacteria	Firmicutes	Bacilli	Bacillales	Bacillaceae	Bacillus	0.000188218	2.1438e-05	4.4631e-05	0.000155518	9.2154e-05	5.0867e-05	6.6552e-05	0.000185953
Bacteria	Firmicutes	Bacilli	Bacillales	Bacillaceae	Cerasibacillus	6.389e-06	0	1.414e-06	8.47e-07	4.77e-07	1.84e-07	1.351e-06	1.506e-06
Bacteria	Firmicutes	Bacilli	Bacillales	Bacillaceae	Falsibacillus	3.51e-07	2.69e-07	0	2.95e-07	0	0	3.7e-08	1.277e-06
Bacteria	Firmicutes	Bacilli	Bacillales	Bacillaceae	Fictibacillus	3.51e-07	1.02e-07	1.03e-07	1.326e-06	0	0	7.2e-08	1.67e-07
Bacteria	Firmicutes	Bacilli	Bacillales	Bacillaceae	Geobacillus	3.6e-07	5.1e-07	2.08e-07	2.53e-07	1.53e-07	8.5e-08	2.6e-07	5.4e-08
Bacteria	Firmicutes	Bacilli	Bacillales	Bacillaceae	Halolactibacillus	5.813e-06	3.41e-07	5.57e-07	2.357e-06	3.101e-06	1.241e-06	3.94e-07	3.051e-06
Bacteria	Firmicutes	Bacilli	Bacillales	Bacillaceae	Oceanobacillus	1.933e-06	2.83e-07	6.16e-07	2.879e-06	4.77e-07	1.67e-07	5.67e-07	3.241e-06
Bacteria	Firmicutes	Bacilli	Bacillales	Bacillaceae	Ornithinibacillus	3.51e-07	0	0	0	0	0	0	0
Bacteria	Firmicutes	Bacilli	Bacillales	Bacillaceae	Pontibacillus	3.51e-07	0	2.66e-07	3.19e-07	3.91e-07	4.42e-07	3.85e-07	4.79e-07
Bacteria	Firmicutes	Bacilli	Bacillales	Bacillaceae	Terribacillus	0	0	0	3.797e-06	0	0	1.11e-07	1.021e-06
Bacteria	Firmicutes	Bacilli	Bacillales	Bacillaceae	uncultured	0	0	0	0	0	0	0	2.2e-07
Bacteria	Firmicutes	Bacilli	Bacillales	Bacillaceae	Virgibacillus	1.76e-07	0	5.5e-08	2.95e-07	0	0	0	1.55e-07
Bacteria	Firmicutes	Bacilli	Bacillales	Bacillaceae	Vulcanibacillus	0	0	0	1.47e-07	0	0	0	0
Bacteria	Firmicutes	Bacilli	Bacillales	Bacillales_fa	Bacillales_ge	0	0	1.72e-07	8.6e-08	2.39e-07	3.35e-07	1.88e-07	0
Bacteria	Firmicutes	Bacilli	Bacillales	Bacillales_unclassified	Bacillales_unclassified	0.000299884	0.000320796	0.0001013	0.000199665	0.000170065	0.00013504	0.00013895	0.000267923
Bacteria	Firmicutes	Bacilli	Bacillales	Family_XII	Exiguobacterium	1.0017e-05	3.82e-07	1.78e-07	7.658e-06	3.817e-06	3.49e-07	1.338e-06	8.467e-06
Bacteria	Firmicutes	Bacilli	Bacillales	Listeriaceae	Brochothrix	0	8.9e-08	0	0	0	0	6.84e-07	0
Bacteria	Firmicutes	Bacilli	Bacillales	Listeriaceae	Listeria	1.624e-06	1.777e-06	1.171e-06	1.092e-06	2.918e-06	7.083e-06	9.652e-06	1.0715e-05
Bacteria	Firmicutes	Bacilli	Bacillales	Listeriaceae	Listeriaceae_unclassified	1.76e-07	0	0	0	0	0	0	0
Bacteria	Firmicutes	Bacilli	Bacillales	Paenibacillaceae	Ammoniibacillus	1.237e-06	1.0294e-05	1.019e-06	1.888e-06	1.112e-06	7.79e-07	3.82e-07	5.2e-07
Bacteria	Firmicutes	Bacilli	Bacillales	Paenibacillaceae	Ammoniphilus	0	0	0	1.47e-07	0	0	0	1.8e-07
Bacteria	Firmicutes	Bacilli	Bacillales	Paenibacillaceae	Aneurinibacillus	3.25e-07	1.92e-07	2.87e-07	2.57e-07	1.146e-06	9.8e-08	1.82e-07	0
Bacteria	Firmicutes	Bacilli	Bacillales	Paenibacillaceae	Cohnella	0.00011205	0.00012818	4.6798e-05	3.051e-05	3.432e-05	0.00011948	4.9792e-05	5.4804e-05
Bacteria	Firmicutes	Bacilli	Bacillales	Paenibacillaceae	Desulfuribacillus	0	0	2.7e-08	0	0	0	0	0
Bacteria	Firmicutes	Bacilli	Bacillales	Paenibacillaceae	Fontibacillus	2.429e-06	2.849e-06	8.03e-07	8.37e-07	4.98e-07	2.646e-06	8.18e-07	1.078e-06
Bacteria	Firmicutes	Bacilli	Bacillales	Paenibacillaceae	Oxalophagus	0	0	0	0	0	0	0	1.85e-07
Bacteria	Firmicutes	Bacilli	Bacillales	Paenibacillaceae	Paenibacillaceae_ge	9.718e-06	5.5095e-05	2.114e-06	3.028e-06	4.76e-07	2.406e-06	4.83e-07	6.28e-07
Bacteria	Firmicutes	Bacilli	Bacillales	Paenibacillaceae	Paenibacillaceae_unclassified	0.000296022	0.00090167	0.000140353	0.000165127	0.000137171	0.000196527	0.000116018	0.000162734
Bacteria	Firmicutes	Bacilli	Bacillales	Paenibacillaceae	Paenibacillus	0.000626732	0.00107859	0.000349533	0.000438712	0.000419135	0.000580787	0.000380593	0.00052366
Bacteria	Firmicutes	Bacilli	Bacillales	Paenibacillaceae	Saccharibacillus	1.6443e-05	5.3232e-05	6.656e-06	1.0673e-05	1.986e-06	7.993e-06	5.225e-06	9.157e-06
Bacteria	Firmicutes	Bacilli	Bacillales	Paenibacillaceae	Thermobacillus	1.76e-07	0	0	0	0	1.84e-07	0	0
Bacteria	Firmicutes	Bacilli	Bacillales	Paenibacillaceae	uncultured	2.898e-06	1.2149e-05	2.525e-06	7.779e-06	2.161e-06	2.99e-06	1.189e-06	4.858e-06
Bacteria	Firmicutes	Bacilli	Bacillales	Pasteuriaceae	Pasteuria	0.000102023	6.04e-05	0.000117544	9.0217e-05	7.3876e-05	9.9611e-05	0.000126675	0.000107405
Bacteria	Firmicutes	Bacilli	Bacillales	Planococcaceae	Bhargavaea	0	0	2.7e-08	2.95e-07	4.77e-07	0	0	2.2e-07
Bacteria	Firmicutes	Bacilli	Bacillales	Planococcaceae	Caryophanon	3.6e-07	2.69e-07	8.95e-07	1.6416e-05	0	3.93e-07	5.27e-07	1.0436e-05
Bacteria	Firmicutes	Bacilli	Bacillales	Planococcaceae	Chryseomicrobium	1.854e-06	1.75e-07	1.039e-06	3.74e-06	1.203e-06	7.61e-07	6.42e-07	3.65e-06
Bacteria	Firmicutes	Bacilli	Bacillales	Planococcaceae	Chungangia	0	6.82e-07	1.73e-07	0	7.16e-07	2.397e-06	2.115e-06	2.137e-06
Bacteria	Firmicutes	Bacilli	Bacillales	Planococcaceae	Domibacillus	5.27e-07	2.83e-07	1.85e-07	1.031e-06	0	4.41e-07	3.21e-07	6.713e-06
Bacteria	Firmicutes	Bacilli	Bacillales	Planococcaceae	Filibacter	6.905e-06	2.073e-06	4.79e-06	8.252e-06	4.016e-06	3.322e-06	8.131e-06	1.775e-05
Bacteria	Firmicutes	Bacilli	Bacillales	Planococcaceae	Jeotgalibacillus	0	0	3.75e-07	8.84e-07	2.39e-07	6.9e-08	2.21e-07	1.316e-06
Bacteria	Firmicutes	Bacilli	Bacillales	Planococcaceae	Kurthia	1.84e-07	1.14e-07	3.26e-07	4.47e-07	2.49e-07	5.13e-07	1.249e-06	1.92e-07
Bacteria	Firmicutes	Bacilli	Bacillales	Planococcaceae	Lysinibacillus	3.4054e-05	1.7e-06	4.807e-06	2.1933e-05	8.258e-06	5.47e-06	4.301e-06	3.0049e-05
Bacteria	Firmicutes	Bacilli	Bacillales	Planococcaceae	Paenisporosarcina	8.869e-06	1.64e-06	4.142e-06	3.472e-06	1.941e-06	2.941e-06	6.56e-06	1.3854e-05
Bacteria	Firmicutes	Bacilli	Bacillales	Planococcaceae	Planococcaceae_ge	9.811e-06	8.9e-08	5.12e-07	1.553e-06	1.919e-06	6.79e-07	3.59e-07	9.46e-07
Bacteria	Firmicutes	Bacilli	Bacillales	Planococcaceae	Planococcaceae_unclassified	0.000289917	3.8523e-05	5.1663e-05	0.000169928	7.4623e-05	7.6849e-05	7.5877e-05	0.000208835
Bacteria	Firmicutes	Bacilli	Bacillales	Planococcaceae	Planococcus	3.115e-06	1.45e-07	6.88e-07	1.625e-06	1.68e-06	7.57e-07	5.82e-07	9.93e-07
Bacteria	Firmicutes	Bacilli	Bacillales	Planococcaceae	Planomicrobium	2.0835e-05	2.5489e-05	3.441e-06	1.104e-05	5.88e-06	2.752e-06	4.434e-06	1.6465e-05
Bacteria	Firmicutes	Bacilli	Bacillales	Planococcaceae	Psychrobacillus	0.000162881	1.2213e-05	2.336e-05	8.8314e-05	4.5075e-05	2.4484e-05	2.4402e-05	0.000100408
Bacteria	Firmicutes	Bacilli	Bacillales	Planococcaceae	Rummeliibacillus	2.405e-06	2.366e-06	2.15e-06	8.75e-07	7.02e-07	6.134e-06	7.65e-06	5.5e-07
Bacteria	Firmicutes	Bacilli	Bacillales	Planococcaceae	Solibacillus	1.76e-07	0	4.09e-07	9.679e-06	9.54e-07	6.75e-07	4.21e-07	8.657e-06
Bacteria	Firmicutes	Bacilli	Bacillales	Planococcaceae	Sporosarcina	2.2918e-05	7.046e-06	1.4455e-05	1.1199e-05	1.1839e-05	8.414e-06	2.441e-05	5.2224e-05
Bacteria	Firmicutes	Bacilli	Bacillales	Planococcaceae	uncultured	1.2451e-05	7.3e-08	4.51e-07	7.65e-07	2.873e-06	1.127e-06	9.48e-07	1.152e-06
Bacteria	Firmicutes	Bacilli	Bacillales	Planococcaceae	Viridibacillus	1.8131e-05	1.4337e-05	2.156e-05	1.1901e-05	7.099e-06	6.2307e-05	6.0978e-05	9.701e-06
Bacteria	Firmicutes	Bacilli	Bacillales	Sporolactobacillaceae	Pullulanibacillus	0	0	0	1.47e-07	0	9.8e-08	0	1.92e-07
Bacteria	Firmicutes	Bacilli	Bacillales	Sporolactobacillaceae	Salipaludibacillus	1.002e-06	7.59e-07	8.6e-07	8.6e-08	8.85e-07	6.46e-07	9.38e-07	3.35e-07
Bacteria	Firmicutes	Bacilli	Bacillales	Sporolactobacillaceae	Scopulibacillus	0	0	0	1.47e-07	1.53e-07	0	0	0
Bacteria	Firmicutes	Bacilli	Bacillales	Sporolactobacillaceae	Sporolactobacillaceae_unclassified	1.582e-06	3.42e-07	4.23e-07	9.7e-07	2.251e-06	2.72e-07	7.45e-07	1.116e-06
Bacteria	Firmicutes	Bacilli	Bacillales	Sporolactobacillaceae	Sporolactobacillus	0	0	0	1.47e-07	0	0	0	0
Bacteria	Firmicutes	Bacilli	Bacillales	Sporolactobacillaceae	Tuberibacillus	2.55e-07	2.967e-06	1.47e-07	8.6e-08	0	0	0	0
Bacteria	Firmicutes	Bacilli	Bacillales	Staphylococcaceae	Staphylococcaceae_unclassified	0	0	0	0	4.77e-07	0	5.1e-08	1.99e-07
Bacteria	Firmicutes	Bacilli	Bacillales	Staphylococcaceae	Staphylococcus	0	2.6e-07	0	8.6e-08	0	0	2.8e-08	0
Bacteria	Firmicutes	Bacilli	Bacillales	Thermoactinomycetaceae	Baia	0	0	0	0	0	6.9e-08	0	0
Bacteria	Firmicutes	Bacilli	Bacillales	Thermoactinomycetaceae	Geothermomicrobium	7.45e-07	2.9e-07	2.676e-06	8.6e-08	2.4e-07	3.25e-07	5.59e-07	3.26e-07
Bacteria	Firmicutes	Bacilli	Bacillales	Thermoactinomycetaceae	Hazenella	0	0	0	0	0	0	0	2.21e-07
Bacteria	Firmicutes	Bacilli	Bacillales	Thermoactinomycetaceae	Lihuaxuella	0	0	8.1e-08	0	0	1.71e-07	2.8e-08	0
Bacteria	Firmicutes	Bacilli	Bacillales	Thermoactinomycetaceae	Planifilum	0	0	2.88e-07	0	0	0	2.37e-07	0
Bacteria	Firmicutes	Bacilli	Bacillales	Thermoactinomycetaceae	Risungbinella	8.07e-07	0	6.8e-08	0	0	1.74e-07	7.5e-08	1.09e-07
Bacteria	Firmicutes	Bacilli	Bacillales	Thermoactinomycetaceae	Seinonella	0	1.86e-07	0	0	0	0	0	0
Bacteria	Firmicutes	Bacilli	Bacillales	Thermoactinomycetaceae	Shimazuella	1.49e-07	6.07e-07	1.42e-07	0	2.4e-07	4.17e-07	3.7e-08	2.854e-06
Bacteria	Firmicutes	Bacilli	Bacillales	Thermoactinomycetaceae	Thermoactinomycetaceae_unclassified	3.987e-06	2.285e-06	5.34e-06	8.53e-07	2.39e-07	1.744e-06	1.457e-06	1.876e-06
Bacteria	Firmicutes	Bacilli	Bacillales	Thermoactinomycetaceae	Thermoflavimicrobium	0	0	1.49e-07	0	0	0	0	7.4e-08
Bacteria	Firmicutes	Bacilli	Bacillales	uncultured	uncultured_ge	1.27e-07	1.14e-07	2.83e-07	0	0	0	1.65e-07	9e-08
Bacteria	Firmicutes	Bacilli	Bacilli_unclassified	Bacilli_unclassified	Bacilli_unclassified	2.0479e-05	2.6567e-05	8.519e-06	2.1776e-05	1.9299e-05	8.673e-06	1.0484e-05	1.757e-05
Bacteria	Firmicutes	Bacilli	Lactobacillales	Aerococcaceae	Aerococcaceae_unclassified	0	0	0	0	0	0	3.6e-08	0
Bacteria	Firmicutes	Bacilli	Lactobacillales	Aerococcaceae	Facklamia	0	2.6e-07	6e-08	0	0	0	0	0
Bacteria	Firmicutes	Bacilli	Lactobacillales	Carnobacteriaceae	Alloiococcus	0	0	0	1.72e-07	0	0	0	0
Bacteria	Firmicutes	Bacilli	Lactobacillales	Carnobacteriaceae	Carnobacteriaceae_unclassified	0	1.14e-07	5.5e-08	0	2.27e-07	2.01e-07	1.81e-07	0
Bacteria	Firmicutes	Bacilli	Lactobacillales	Carnobacteriaceae	Carnobacterium	3.51e-07	0	0	2.33e-07	4.53e-07	0	4.53e-07	1.08e-07
Bacteria	Firmicutes	Bacilli	Lactobacillales	Enterococcaceae	Catellicoccus	0	0	4.8e-08	0	0	0	0	0
Bacteria	Firmicutes	Bacilli	Lactobacillales	Enterococcaceae	Enterococcaceae_unclassified	0	1.92e-07	0	1.47e-07	0	7.6e-08	0	7.7e-08
Bacteria	Firmicutes	Bacilli	Lactobacillales	Enterococcaceae	Enterococcus	1.62e-07	7.8e-08	0	0	0	0	0	2.82e-07
Bacteria	Firmicutes	Bacilli	Lactobacillales	Enterococcaceae	Vagococcus	0	0	0	0	0	0	0	1.92e-07
Bacteria	Firmicutes	Bacilli	Lactobacillales	Lactobacillaceae	Lactobacillus	0	0	0	0	0	0	3.02e-07	5.4e-08
Bacteria	Firmicutes	Bacilli	Lactobacillales	Lactobacillales_unclassified	Lactobacillales_unclassified	6.28e-07	2.51e-06	2.7e-08	5.89e-07	2.39e-07	1.44e-07	2.48e-07	6.1e-07
Bacteria	Firmicutes	Bacilli	Lactobacillales	Streptococcaceae	Lactococcus	0	2.6e-07	0	0	0	0	0	0
Bacteria	Firmicutes	Bacilli	Lactobacillales	Streptococcaceae	Streptococcaceae_unclassified	0	8.9e-08	0	0	0	0	3.9e-08	0
Bacteria	Firmicutes	Bacilli	Lactobacillales	Streptococcaceae	Streptococcus	0	7.8e-08	3.86e-07	1.39e-07	0	0	0	7.4e-08
Bacteria	Firmicutes	Clostridia	Clostridiales	Caldicoprobacteraceae	Caldicoprobacter	0	0	0	0	0	0	6.8e-08	0
Bacteria	Firmicutes	Clostridia	Clostridiales	Christensenellaceae	Catabacter	0	0	0	0	0	0	0	7.7e-08
Bacteria	Firmicutes	Clostridia	Clostridiales	Christensenellaceae	Christensenellaceae_R-7_group	5.265e-06	1.249e-06	1.191e-06	1.064e-06	1.4207e-05	8.947e-06	3.405e-06	7.49e-07
Bacteria	Firmicutes	Clostridia	Clostridiales	Christensenellaceae	Christensenellaceae_unclassified	8.93e-07	2.88e-07	2.05e-07	8.6e-08	1.193e-06	8.97e-07	5.13e-07	1.09e-07
Bacteria	Firmicutes	Clostridia	Clostridiales	Christensenellaceae	uncultured	0	0	1.69e-07	0	0	0	1.33e-07	0
Bacteria	Firmicutes	Clostridia	Clostridiales	Clostridiaceae_1	Caloramator	0	0	7e-08	0	0	0	0	0
Bacteria	Firmicutes	Clostridia	Clostridiales	Clostridiaceae_1	Candidatus_Arthromitus	0	0	0	0	0	0	3.7e-08	0
Bacteria	Firmicutes	Clostridia	Clostridiales	Clostridiaceae_1	Clostridiaceae_1_unclassified	3.8521e-05	2.0731e-05	1.8383e-05	0.00026296	8.694e-06	1.4489e-05	9.413e-06	0.000277098
Bacteria	Firmicutes	Clostridia	Clostridiales	Clostridiaceae_1	Clostridium_sensu_stricto_1	1.613e-06	1.2918e-05	1.234e-06	2.5007e-05	2.825e-06	3.912e-06	5.279e-06	5.8198e-05
Bacteria	Firmicutes	Clostridia	Clostridiales	Clostridiaceae_1	Clostridium_sensu_stricto_10	2.98e-07	0	0	9.34e-06	0	0	0	1.124e-06
Bacteria	Firmicutes	Clostridia	Clostridiales	Clostridiaceae_1	Clostridium_sensu_stricto_11	0	0	4.8e-08	5.94e-07	0	0	3.5e-08	7.7e-08
Bacteria	Firmicutes	Clostridia	Clostridiales	Clostridiaceae_1	Clostridium_sensu_stricto_12	5.336e-06	7.113e-06	7.561e-06	0.000115022	2.4e-07	2.931e-06	9.48e-07	0.00019066
Bacteria	Firmicutes	Clostridia	Clostridiales	Clostridiaceae_1	Clostridium_sensu_stricto_13	7.7652e-05	9.4016e-05	9.8708e-05	0.000470941	3.8472e-05	0.000106221	3.9085e-05	0.000644004
Bacteria	Firmicutes	Clostridia	Clostridiales	Clostridiaceae_1	Clostridium_sensu_stricto_14	3.25e-07	1.14e-07	2.73e-07	4.08e-07	0	1.89e-07	0	6.49e-07
Bacteria	Firmicutes	Clostridia	Clostridiales	Clostridiaceae_1	Clostridium_sensu_stricto_16	0	0	0	0	0	0	0	7.7e-08
Bacteria	Firmicutes	Clostridia	Clostridiales	Clostridiaceae_1	Clostridium_sensu_stricto_18	0	0	2.31e-07	3.39e-07	0	0	0	4.4e-07
Bacteria	Firmicutes	Clostridia	Clostridiales	Clostridiaceae_1	Clostridium_sensu_stricto_19	0	0	0	0	0	0	7.5e-08	0
Bacteria	Firmicutes	Clostridia	Clostridiales	Clostridiaceae_1	Clostridium_sensu_stricto_2	0	0	0	0	0	0	0	7.7e-08
Bacteria	Firmicutes	Clostridia	Clostridiales	Clostridiaceae_1	Clostridium_sensu_stricto_4	0	0	0	2.95e-07	0	0	0	5.4e-08
Bacteria	Firmicutes	Clostridia	Clostridiales	Clostridiaceae_1	Clostridium_sensu_stricto_5	1.368e-06	1.688e-06	0	4.76e-06	1.53e-07	0	1.12e-07	1.143e-06
Bacteria	Firmicutes	Clostridia	Clostridiales	Clostridiaceae_1	Clostridium_sensu_stricto_6	0	1.14e-07	0	0	0	0	0	0
Bacteria	Firmicutes	Clostridia	Clostridiales	Clostridiaceae_1	Clostridium_sensu_stricto_7	1.566e-06	2.6e-07	4.23e-07	4.177e-06	2.4e-07	4.64e-07	2.7e-07	1.6486e-05
Bacteria	Firmicutes	Clostridia	Clostridiales	Clostridiaceae_1	Clostridium_sensu_stricto_8	0	0	0	1.465e-06	0	0	0	1.92e-07
Bacteria	Firmicutes	Clostridia	Clostridiales	Clostridiaceae_1	Clostridium_sensu_stricto_9	3.1919e-05	5.161e-06	2.725e-06	0.000113815	3.833e-06	2.022e-06	3.81e-07	4.2915e-05
Bacteria	Firmicutes	Clostridia	Clostridiales	Clostridiaceae_1	Fonticella	0	0	3e-07	0.000118611	0	1.15e-07	1.34e-07	2.1876e-05
Bacteria	Firmicutes	Clostridia	Clostridiales	Clostridiaceae_1	Proteiniclasticum	4.47e-07	1.14e-07	0	3.41e-07	0	0	0	0
Bacteria	Firmicutes	Clostridia	Clostridiales	Clostridiaceae_1	Sarcina	0	1.14e-07	4.8e-08	8.6e-08	5.44e-07	0	3.9e-08	0
Bacteria	Firmicutes	Clostridia	Clostridiales	Clostridiaceae_1	uncultured	1.043e-06	0	0	2.472e-06	0	0	0	1.6927e-05
Bacteria	Firmicutes	Clostridia	Clostridiales	Clostridiaceae_3	Sporosalibacterium	0	0	3.4e-08	0	0	0	0	0
Bacteria	Firmicutes	Clostridia	Clostridiales	Clostridiaceae_4	Crassaminicella	0	0	0	8.6e-08	0	0	0	0
Bacteria	Firmicutes	Clostridia	Clostridiales	Clostridiales_fa	Clostridiales_ge	1.49e-07	0	2.52e-07	8.6e-08	0	0	6.4e-08	0
Bacteria	Firmicutes	Clostridia	Clostridiales	Clostridiales_Incertae_Sedis	Dethiosulfatibacter	0	0	0	0	0	9.8e-08	0	0
Bacteria	Firmicutes	Clostridia	Clostridiales	Clostridiales_unclassified	Clostridiales_unclassified	6.1418e-05	3.9412e-05	4.1324e-05	6.4945e-05	0.000124019	0.000102184	6.9808e-05	9.7343e-05
Bacteria	Firmicutes	Clostridia	Clostridiales	Clostridiales_vadinBB60_group	Clostridiales_vadinBB60_group_ge	1.226e-06	1.14e-07	3.77e-07	5.12e-07	2.85e-06	1.985e-06	1.677e-06	4.91e-07
Bacteria	Firmicutes	Clostridia	Clostridiales	Defluviitaleaceae	Defluviitaleaceae_UCG-011	0	0	3.9e-08	4.08e-07	2.49e-07	1.91e-07	3.24e-07	2.69e-07
Bacteria	Firmicutes	Clostridia	Clostridiales	Family_XI	Anaerococcus	0	2.6e-07	0	0	0	0	0	0
Bacteria	Firmicutes	Clostridia	Clostridiales	Family_XI	Family_XI_ge	3.6e-07	0	0	0	0	0	0	0
Bacteria	Firmicutes	Clostridia	Clostridiales	Family_XIII	Anaerovorax	1.84e-07	3.41e-07	9.8e-08	0	1.888e-06	2.011e-06	1.187e-06	2.72e-07
Bacteria	Firmicutes	Clostridia	Clostridiales	Family_XIII	Family_XIII_AD3011_group	0	0	0	0	1.53e-07	2.12e-07	3.6e-08	0
Bacteria	Firmicutes	Clostridia	Clostridiales	Family_XIII	Family_XIII_UCG-001	0	1.02e-07	0	0	0	0	0	1.92e-07
Bacteria	Firmicutes	Clostridia	Clostridiales	Family_XIII	Family_XIII_unclassified	0	2.64e-07	2.93e-07	4.36e-07	4.77e-07	3.427e-06	1.007e-06	1.63e-07
Bacteria	Firmicutes	Clostridia	Clostridiales	Family_XIII	Mogibacterium	0	1.02e-07	0	0	0	0	0	0
Bacteria	Firmicutes	Clostridia	Clostridiales	Family_XIII	uncultured	0	0	0	0	0	0	1.05e-07	0
Bacteria	Firmicutes	Clostridia	Clostridiales	Family_XI	Tissierella	0	0	0	0	0	8.5e-08	0	9e-08
Bacteria	Firmicutes	Clostridia	Clostridiales	Family_XIV	uncultured	0	1.14e-07	0	0	0	0	0	0
Bacteria	Firmicutes	Clostridia	Clostridiales	Family_XVIII	Family_XVIII_unclassified	0	3.12e-07	0	0	0	0	0	0
Bacteria	Firmicutes	Clostridia	Clostridiales	Family_XVIII	Symbiobacterium	0	0	0	0	0	0	1e-07	0
Bacteria	Firmicutes	Clostridia	Clostridiales	Family_XVIII	uncultured	0	1.952e-06	0	0	0	0	0	0
Bacteria	Firmicutes	Clostridia	Clostridiales	Family_XVII	Sulfobacillus	0	7.8e-08	0	0	0	0	0	0
Bacteria	Firmicutes	Clostridia	Clostridiales	Gracilibacteraceae	Lutispora	0	0	0	0	0	0	0	5.4e-08
Bacteria	Firmicutes	Clostridia	Clostridiales	Heliobacteriaceae	Heliobacteriaceae_unclassified	0	0	0	0	4.98e-07	0	0	0
Bacteria	Firmicutes	Clostridia	Clostridiales	Heliobacteriaceae	Heliobacterium	0	0	0	0	0	0	6.5e-08	0
Bacteria	Firmicutes	Clostridia	Clostridiales	Heliobacteriaceae	Heliorestis	0	0	0	0	0	0	1.64e-07	0
Bacteria	Firmicutes	Clostridia	Clostridiales	Lachnospiraceae	A2	0	0	0	1.39e-07	0	0	0	0
Bacteria	Firmicutes	Clostridia	Clostridiales	Lachnospiraceae	Acetatifactor	0	0	0	2.78e-07	0	0	0	9e-08
Bacteria	Firmicutes	Clostridia	Clostridiales	Lachnospiraceae	Agathobacter	0	7.3e-08	0	1.14e-07	0	0	0	0
Bacteria	Firmicutes	Clostridia	Clostridiales	Lachnospiraceae	Anaerobium	0	0	0	0	2.49e-07	0	0	0
Bacteria	Firmicutes	Clostridia	Clostridiales	Lachnospiraceae	Anaerocolumna	0	2.69e-07	0	2.95e-07	0	0	5.5e-08	4.38e-07
Bacteria	Firmicutes	Clostridia	Clostridiales	Lachnospiraceae	Anaerosporobacter	3.51e-07	1.14e-07	1.77e-07	1.75e-06	1.801e-06	6.41e-07	3.89e-07	1.084e-06
Bacteria	Firmicutes	Clostridia	Clostridiales	Lachnospiraceae	Anaerostipes	0	2.47e-07	0	4.18e-07	9.55e-07	0	2.65e-07	0
Bacteria	Firmicutes	Clostridia	Clostridiales	Lachnospiraceae	ASF356	0	0	9.1e-08	0	7.04e-07	2.87e-07	1.09e-07	0
Bacteria	Firmicutes	Clostridia	Clostridiales	Lachnospiraceae	Blautia	0	5.11e-07	0	0	2.39e-07	0	0	0
Bacteria	Firmicutes	Clostridia	Clostridiales	Lachnospiraceae	Butyrivibrio	0	0	0	0	0	0	0	7.7e-08
Bacteria	Firmicutes	Clostridia	Clostridiales	Lachnospiraceae	Butyrivibrio_2	0	0	4.6e-08	1.39e-07	0	0	0	0
Bacteria	Firmicutes	Clostridia	Clostridiales	Lachnospiraceae	Cellulosilyticum	0	0	0	4.47e-07	0	5.23e-07	3.9e-08	4.81e-07
Bacteria	Firmicutes	Clostridia	Clostridiales	Lachnospiraceae	Coprococcus_2	0	2.18e-07	4.6e-08	0	1.169e-06	0	1.57e-07	0
Bacteria	Firmicutes	Clostridia	Clostridiales	Lachnospiraceae	Dorea	0	0	1.07e-07	0	0	0	0	0
Bacteria	Firmicutes	Clostridia	Clostridiales	Lachnospiraceae	FD2005	0	0	0	0	2.27e-07	0	5.1e-08	0
Bacteria	Firmicutes	Clostridia	Clostridiales	Lachnospiraceae	Fusicatenibacter	1.49e-07	0	0	0	1.53e-07	0	0	0
Bacteria	Firmicutes	Clostridia	Clostridiales	Lachnospiraceae	GCA-900066575	1.253e-06	5.27e-07	0	5.22e-07	9.3e-07	1.459e-06	1.173e-06	4.3e-07
Bacteria	Firmicutes	Clostridia	Clostridiales	Lachnospiraceae	GCA-900066755	0	0	0	0	4.53e-07	0	7.4e-08	0
Bacteria	Firmicutes	Clostridia	Clostridiales	Lachnospiraceae	Herbinix	0	0	3.4e-08	7.37e-07	0	0	0	7.7e-08
Bacteria	Firmicutes	Clostridia	Clostridiales	Lachnospiraceae	Hespellia	0	7.3e-08	1.11e-07	0	0	0	0	0
Bacteria	Firmicutes	Clostridia	Clostridiales	Lachnospiraceae	Incertae_Sedis	0	0	0	8.6e-08	1.53e-07	1.84e-07	2.25e-07	0
Bacteria	Firmicutes	Clostridia	Clostridiales	Lachnospiraceae	Lachnoclostridium_10	0	7.3e-08	0	0	0	0	6.4e-08	3.84e-07
Bacteria	Firmicutes	Clostridia	Clostridiales	Lachnospiraceae	Lachnoclostridium_5	1.34e-06	5.3e-07	6.83e-07	7.83e-07	2.376e-06	9.85e-07	6.81e-07	2.53e-07
Bacteria	Firmicutes	Clostridia	Clostridiales	Lachnospiraceae	Lachnospira	0	0	3.4e-08	0	0	0	0	0
Bacteria	Firmicutes	Clostridia	Clostridiales	Lachnospiraceae	Lachnospiraceae_AC2044_group	0	0	0	0	0	0	0	1.92e-07
Bacteria	Firmicutes	Clostridia	Clostridiales	Lachnospiraceae	Lachnospiraceae_FCS020_group	0	0	0	0	1.53e-07	1.15e-07	1.65e-07	0
Bacteria	Firmicutes	Clostridia	Clostridiales	Lachnospiraceae	Lachnospiraceae_ge	0	0	3.4e-08	0	0	0	0	0
Bacteria	Firmicutes	Clostridia	Clostridiales	Lachnospiraceae	Lachnospiraceae_NK4A136_group	1.27e-07	8.9e-08	0	0	4.88e-07	2.07e-07	0	9e-08
Bacteria	Firmicutes	Clostridia	Clostridiales	Lachnospiraceae	Lachnospiraceae_UCG-001	0	0	6.8e-08	0	2.27e-07	9.8e-08	0	0
Bacteria	Firmicutes	Clostridia	Clostridiales	Lachnospiraceae	Lachnospiraceae_UCG-002	0	0	0	1.39e-07	0	0	0	0
Bacteria	Firmicutes	Clostridia	Clostridiales	Lachnospiraceae	Lachnospiraceae_UCG-004	0	1.45e-07	4.8e-08	0	0	1.08e-07	3.9e-08	1.92e-07
Bacteria	Firmicutes	Clostridia	Clostridiales	Lachnospiraceae	Lachnospiraceae_UCG-006	0	0	0	0	0	0	6.8e-08	0
Bacteria	Firmicutes	Clostridia	Clostridiales	Lachnospiraceae	Lachnospiraceae_UCG-007	0	1.14e-07	0	0	2.4e-07	5.34e-07	3.7e-08	1.92e-07
Bacteria	Firmicutes	Clostridia	Clostridiales	Lachnospiraceae	Lachnospiraceae_UCG-010	6.92e-07	8.02e-07	7.03e-07	8.6e-08	1.643e-06	2.665e-06	2.049e-06	6.56e-07
Bacteria	Firmicutes	Clostridia	Clostridiales	Lachnospiraceae	Lachnospiraceae_unclassified	8.8519e-05	5.6785e-05	6.6467e-05	4.7439e-05	0.000222957	0.000153663	0.000131393	3.9462e-05
Bacteria	Firmicutes	Clostridia	Clostridiales	Lachnospiraceae	Lachnospiraceae_XPB1014_group	0	0	0	0	4.88e-07	0	0	0
Bacteria	Firmicutes	Clostridia	Clostridiales	Lachnospiraceae	Mobilisporobacter	0	0	0	8.6e-08	0	0	0	0
Bacteria	Firmicutes	Clostridia	Clostridiales	Lachnospiraceae	Mobilitalea	0	0	5.5e-08	2.95e-07	0	9.8e-08	0	0
Bacteria	Firmicutes	Clostridia	Clostridiales	Lachnospiraceae	Natranaerovirga	0	0	5.1e-08	8.6e-08	0	0	5.3e-08	0
Bacteria	Firmicutes	Clostridia	Clostridiales	Lachnospiraceae	probable_genus_10	0	0	0	0	0	0	1.6e-08	0
Bacteria	Firmicutes	Clostridia	Clostridiales	Lachnospiraceae	Robinsoniella	6.31e-07	3.78e-07	3.24e-07	1.729e-06	3.012e-06	3.218e-06	1.772e-06	1.73e-07
Bacteria	Firmicutes	Clostridia	Clostridiales	Lachnospiraceae	Roseburia	0	7.3e-08	1.01e-07	0	0	0	3.7e-08	1.92e-07
Bacteria	Firmicutes	Clostridia	Clostridiales	Lachnospiraceae	Shuttleworthia	0	0	0	0	0	0	3.9e-08	0
Bacteria	Firmicutes	Clostridia	Clostridiales	Lachnospiraceae	Tyzzerella	3.33e-07	8.95e-07	4e-07	7.32e-07	3.475e-06	1.216e-06	1.268e-06	1.09e-07
Bacteria	Firmicutes	Clostridia	Clostridiales	Lachnospiraceae	Tyzzerella_3	4.6135e-05	2.9366e-05	3.6077e-05	3.3537e-05	0.000169593	0.000113806	8.5328e-05	2.5455e-05
Bacteria	Firmicutes	Clostridia	Clostridiales	Lachnospiraceae	Tyzzerella_4	0	1.45e-07	0	0	0	0	6.6e-08	0
Bacteria	Firmicutes	Clostridia	Clostridiales	Lachnospiraceae	uncultured	0	0	3.9e-08	0	0	1.81e-07	0	0
Bacteria	Firmicutes	Clostridia	Clostridiales	Peptococcaceae	Desulfitobacterium	8.94e-07	8.03e-07	1.02e-07	4.827e-06	0	0	3.03e-07	4.386e-06
Bacteria	Firmicutes	Clostridia	Clostridiales	Peptococcaceae	Desulfosporosinus	2.0593e-05	2.9515e-05	1.718e-06	0.000240736	7.19e-07	1.044e-06	9.739e-06	0.000170599
Bacteria	Firmicutes	Clostridia	Clostridiales	Peptococcaceae	Peptococcaceae_unclassified	9.299e-06	8.344e-06	5.793e-06	4.4066e-05	4.219e-06	4.296e-06	4.798e-06	1.9778e-05
Bacteria	Firmicutes	Clostridia	Clostridiales	Peptococcaceae	Peptococcus	0	1.02e-07	0	0	0	0	7.9e-08	0
Bacteria	Firmicutes	Clostridia	Clostridiales	Peptococcaceae	SCADC1-2-3	4.39e-07	3.064e-06	2.129e-06	2.179e-06	2.39e-07	1.159e-06	1.524e-06	2.899e-06
Bacteria	Firmicutes	Clostridia	Clostridiales	Peptococcaceae	uncultured	0	0	0	0	0	0	0	1.92e-07
Bacteria	Firmicutes	Clostridia	Clostridiales	Peptostreptococcaceae	Asaccharospora	0	1.86e-07	5.5e-08	2.25e-07	7.83e-07	5.62e-07	4.71e-07	0
Bacteria	Firmicutes	Clostridia	Clostridiales	Peptostreptococcaceae	Clostridioides	7.19e-07	9.53e-07	1.11e-07	5.68e-07	1.1033e-05	4.93e-07	2.07e-06	2.01e-07
Bacteria	Firmicutes	Clostridia	Clostridiales	Peptostreptococcaceae	Intestinibacter	0	2.9e-07	3.72e-07	0	3.78e-06	9.8e-08	4.59e-07	8.3e-08
Bacteria	Firmicutes	Clostridia	Clostridiales	Peptostreptococcaceae	Paeniclostridium	3.6e-07	1.798e-06	2.85e-07	3.43e-07	7.561e-06	7.07e-07	1.796e-06	3.18e-07
Bacteria	Firmicutes	Clostridia	Clostridiales	Peptostreptococcaceae	Paraclostridium	0	0	0	0	2.39e-07	0	2.07e-07	0
Bacteria	Firmicutes	Clostridia	Clostridiales	Peptostreptococcaceae	Peptostreptococcaceae_unclassified	3.435e-06	7.081e-06	1.521e-06	3.102e-06	5.0774e-05	6.49e-06	1.0779e-05	2.279e-06
Bacteria	Firmicutes	Clostridia	Clostridiales	Peptostreptococcaceae	Peptostreptococcus	0	0	0	0	0	1.74e-07	0	0
Bacteria	Firmicutes	Clostridia	Clostridiales	Peptostreptococcaceae	Romboutsia	1.5476e-05	2.2272e-05	5.841e-06	1.1481e-05	0.000157009	2.452e-05	3.488e-05	4.033e-06
Bacteria	Firmicutes	Clostridia	Clostridiales	Peptostreptococcaceae	Terrisporobacter	1.76e-07	2.59e-07	0	3.11e-07	4.171e-06	4.64e-07	9.47e-07	2.09e-07
Bacteria	Firmicutes	Clostridia	Clostridiales	Ruminococcaceae	Acetanaerobacterium	0	0	0	0	4.88e-07	7.6e-08	0	0
Bacteria	Firmicutes	Clostridia	Clostridiales	Ruminococcaceae	Acetivibrio	0	0	0	2.542e-06	0	0	0	2.885e-06
Bacteria	Firmicutes	Clostridia	Clostridiales	Ruminococcaceae	Anaerobacterium	1.49e-07	7.3e-08	1e-07	5.682e-06	2.4e-07	0	6.7e-08	3.212e-06
Bacteria	Firmicutes	Clostridia	Clostridiales	Ruminococcaceae	Anaerotruncus	4.47e-07	0	3.4e-08	0	0	5.13e-07	1.1e-07	9e-08
Bacteria	Firmicutes	Clostridia	Clostridiales	Ruminococcaceae	Angelakisella	4.47e-07	2.27e-07	6.8e-08	0	7.05e-07	1.628e-06	1.657e-06	2.54e-07
Bacteria	Firmicutes	Clostridia	Clostridiales	Ruminococcaceae	Butyricicoccus	0	0	0	0	0	0	6.9e-08	0
Bacteria	Firmicutes	Clostridia	Clostridiales	Ruminococcaceae	CAG-352	0	0	0	0	0	2.5e-07	0	0
Bacteria	Firmicutes	Clostridia	Clostridiales	Ruminococcaceae	Candidatus_Soleaferrea	1.1918e-05	8.044e-06	7.916e-06	7.382e-06	3.2858e-05	3.7791e-05	3.6453e-05	6.488e-06
Bacteria	Firmicutes	Clostridia	Clostridiales	Ruminococcaceae	Caproiciproducens	0	0	3.9e-08	1.14e-07	4.65e-07	2.6e-07	1.15e-07	0
Bacteria	Firmicutes	Clostridia	Clostridiales	Ruminococcaceae	DTU089	0	0	0	0	0	0	1.38e-07	0
Bacteria	Firmicutes	Clostridia	Clostridiales	Ruminococcaceae	Ercella	0	0	0	5.89e-07	0	1.96e-07	6.8e-08	1.074e-06
Bacteria	Firmicutes	Clostridia	Clostridiales	Ruminococcaceae	Ethanoligenens	0	0	0	6.82e-07	0	0	3.3e-08	0
Bacteria	Firmicutes	Clostridia	Clostridiales	Ruminococcaceae	Faecalibacterium	1.62e-07	0	0	0	0	7.6e-08	3.7e-08	2.18e-07
Bacteria	Firmicutes	Clostridia	Clostridiales	Ruminococcaceae	Flavonifractor	0	0	3.4e-08	0	0	3.51e-07	0	1.92e-07
Bacteria	Firmicutes	Clostridia	Clostridiales	Ruminococcaceae	GCA-900066225	0	1.14e-07	0	0	4.65e-07	5.67e-07	4.47e-07	5.12e-07
Bacteria	Firmicutes	Clostridia	Clostridiales	Ruminococcaceae	Harryflintia	0	7.3e-08	0	8.6e-08	0	0	6.5e-08	0
Bacteria	Firmicutes	Clostridia	Clostridiales	Ruminococcaceae	Hydrogenoanaerobacterium	0	0	3.4e-08	1.39e-07	4.88e-07	7.56e-07	6.59e-07	9e-08
Bacteria	Firmicutes	Clostridia	Clostridiales	Ruminococcaceae	Intestinimonas	0	1.02e-07	5.5e-08	0	8.57e-07	3.42e-07	3.6e-07	7.4e-08
Bacteria	Firmicutes	Clostridia	Clostridiales	Ruminococcaceae	Negativibacillus	0	1.02e-07	0	0	2.49e-07	1.81e-07	1.61e-07	0
Bacteria	Firmicutes	Clostridia	Clostridiales	Ruminococcaceae	Oscillibacter	0	0	0	1.47e-07	1.53e-07	7.6e-08	0	8.3e-08
Bacteria	Firmicutes	Clostridia	Clostridiales	Ruminococcaceae	Oscillospira	0	0	0	0	1.53e-07	0	0	0
Bacteria	Firmicutes	Clostridia	Clostridiales	Ruminococcaceae	Papillibacter	0	0	0	0	2.39e-07	2.87e-07	3.9e-08	0
Bacteria	Firmicutes	Clostridia	Clostridiales	Ruminococcaceae	Phocea	0	0	1.59e-07	1.39e-07	4.65e-07	1.093e-06	1.367e-06	1.8e-07
Bacteria	Firmicutes	Clostridia	Clostridiales	Ruminococcaceae	Pseudobacteroides	0	0	6e-08	1.044e-06	0	0	3.6e-08	1.816e-06
Bacteria	Firmicutes	Clostridia	Clostridiales	Ruminococcaceae	Pseudoflavonifractor	0	0	0	0	0	0	3.9e-08	0
Bacteria	Firmicutes	Clostridia	Clostridiales	Ruminococcaceae	Pygmaiobacter	0	0	4.5e-08	0	2.39e-07	7.6e-08	1.93e-07	0
Bacteria	Firmicutes	Clostridia	Clostridiales	Ruminococcaceae	Ruminiclostridium	0	8.9e-08	1.99e-07	3.13e-07	2.49e-07	9.8e-08	6.8e-08	0
Bacteria	Firmicutes	Clostridia	Clostridiales	Ruminococcaceae	Ruminiclostridium_1	1.49e-07	0	9.8e-08	1.2119e-05	6.4e-07	6.79e-07	2.98e-07	1.9812e-05
Bacteria	Firmicutes	Clostridia	Clostridiales	Ruminococcaceae	Ruminiclostridium_5	0	1.14e-07	0	0	9.42e-07	3.35e-07	3.77e-07	0
Bacteria	Firmicutes	Clostridia	Clostridiales	Ruminococcaceae	Ruminiclostridium_6	6.31e-07	2.94e-07	1.08e-07	7.45e-07	7.37e-07	7.43e-07	1.167e-06	1.63e-07
Bacteria	Firmicutes	Clostridia	Clostridiales	Ruminococcaceae	Ruminiclostridium_9	0	8.9e-08	1.57e-07	1.39e-07	2.27e-07	2.43e-07	1.49e-07	3.56e-07
Bacteria	Firmicutes	Clostridia	Clostridiales	Ruminococcaceae	Ruminococcaceae_ge	3.33e-07	1.86e-07	4.1e-08	3.43e-07	1.107e-06	1.168e-06	8.68e-07	2.46e-07
Bacteria	Firmicutes	Clostridia	Clostridiales	Ruminococcaceae	Ruminococcaceae_NK4A214_group	0	0	6.8e-08	8.6e-08	3.91e-07	3.63e-07	2.31e-07	7.7e-08
Bacteria	Firmicutes	Clostridia	Clostridiales	Ruminococcaceae	Ruminococcaceae_UCG-001	0	0	0	0	0	9.8e-08	0	0
Bacteria	Firmicutes	Clostridia	Clostridiales	Ruminococcaceae	Ruminococcaceae_UCG-002	0	7.3e-08	0	0	0	0	7.5e-08	8.3e-08
Bacteria	Firmicutes	Clostridia	Clostridiales	Ruminococcaceae	Ruminococcaceae_UCG-004	0	0	0	8.6e-08	0	0	0	3.84e-07
Bacteria	Firmicutes	Clostridia	Clostridiales	Ruminococcaceae	Ruminococcaceae_UCG-005	1.76e-07	7.3e-08	1.51e-07	1.379e-06	1.107e-06	1.84e-07	5.03e-07	5.463e-06
Bacteria	Firmicutes	Clostridia	Clostridiales	Ruminococcaceae	Ruminococcaceae_UCG-007	0	0	0	0	0	0	6.9e-08	1.92e-07
Bacteria	Firmicutes	Clostridia	Clostridiales	Ruminococcaceae	Ruminococcaceae_UCG-009	0	1.92e-07	4.8e-08	0	4.65e-07	6.9e-08	1.82e-07	0
Bacteria	Firmicutes	Clostridia	Clostridiales	Ruminococcaceae	Ruminococcaceae_UCG-010	0	3e-07	2.48e-07	1.262e-06	9.65e-07	3.55e-07	8.53e-07	2.889e-06
Bacteria	Firmicutes	Clostridia	Clostridiales	Ruminococcaceae	Ruminococcaceae_UCG-011	0	0	0	0	0	0	1.23e-07	0
Bacteria	Firmicutes	Clostridia	Clostridiales	Ruminococcaceae	Ruminococcaceae_UCG-012	0	0	0	1.39e-07	2.4e-07	0	0	7.7e-08
Bacteria	Firmicutes	Clostridia	Clostridiales	Ruminococcaceae	Ruminococcaceae_UCG-013	0	0	4.8e-08	6.07e-07	2.696e-06	6.3e-07	8.9e-07	2.75e-07
Bacteria	Firmicutes	Clostridia	Clostridiales	Ruminococcaceae	Ruminococcaceae_UCG-014	3.03e-07	9.63e-07	8.57e-07	1.615e-06	7.211e-06	2.167e-06	1.439e-06	4.98e-07
Bacteria	Firmicutes	Clostridia	Clostridiales	Ruminococcaceae	Ruminococcaceae_unclassified	2.5722e-05	1.4674e-05	1.4683e-05	6.8371e-05	6.493e-05	6.3526e-05	6.0286e-05	0.000120755
Bacteria	Firmicutes	Clostridia	Clostridiales	Ruminococcaceae	Ruminococcaceae_V9D2013_group	0	0	0	4.29e-07	4.77e-07	0	0	0
Bacteria	Firmicutes	Clostridia	Clostridiales	Ruminococcaceae	Ruminococcus_1	0	0	0	3.43e-07	0	0	3.4e-08	3.84e-07
Bacteria	Firmicutes	Clostridia	Clostridiales	Ruminococcaceae	Ruminococcus_2	0	0	1.23e-07	8.6e-08	9.65e-07	3.25e-07	4.21e-07	8.3e-08
Bacteria	Firmicutes	Clostridia	Clostridiales	Ruminococcaceae	Saccharofermentans	0	0	0	1.14e-07	0	0	0	0
Bacteria	Firmicutes	Clostridia	Clostridiales	Ruminococcaceae	Sporobacter	0	0	5.5e-08	1.47e-07	2.27e-07	0	0	0
Bacteria	Firmicutes	Clostridia	Clostridiales	Ruminococcaceae	Subdoligranulum	0	4.64e-07	0	0	0	0	0	0
Bacteria	Firmicutes	Clostridia	Clostridiales	Ruminococcaceae	uncultured	0	2.03e-07	3.4e-08	8.6e-08	0	2.9e-07	1.78e-07	1.09e-07
Bacteria	Firmicutes	Clostridia	Clostridiales	Syntrophomonadaceae	Syntrophomonadaceae_unclassified	0	0	0	1.14e-07	0	0	0	0
Bacteria	Firmicutes	Clostridia	Clostridiales	Syntrophomonadaceae	Syntrophomonas	0	0	0	2.61e-07	0	0	0	7.7e-08
Bacteria	Firmicutes	Clostridia	Clostridiales	TTA-B61	TTA-B61_ge	0	4.78e-07	0	5.32e-07	0	0	0	8.3e-08
Bacteria	Firmicutes	Clostridia	Clostridiales	YNPFFP2	YNPFFP2_ge	0	7.8e-08	0	0	0	0	0	0
Bacteria	Firmicutes	Clostridia	Clostridia_unclassified	Clostridia_unclassified	Clostridia_unclassified	2.1849e-05	1.4534e-05	1.7892e-05	2.3858e-05	1.2706e-05	1.4744e-05	1.5082e-05	2.3146e-05
Bacteria	Firmicutes	Clostridia	Natranaerobiales	Natranaerobiaceae	Natranaerobiaceae_unclassified	0	0	0	0	0	0	0	5.4e-08
Bacteria	Firmicutes	Clostridia	Thermoanaerobacterales	Family_III	Family_III_unclassified	0	2.6e-07	0	0	0	0	0	0
Bacteria	Firmicutes	Clostridia	Thermoanaerobacterales	Thermoanaerobacterales_unclassified	Thermoanaerobacterales_unclassified	0	0	1.07e-07	0	0	0	0	0
Bacteria	Firmicutes	Clostridia	Thermolithobacterales	Thermolithobacteraceae	Thermolithobacter	0	0	0	1.47e-07	0	0	0	5.76e-07
Bacteria	Firmicutes	Erysipelotrichia	Erysipelotrichales	Erysipelotrichaceae	Coprobacillus	0	0	0	0	0	0	0	9e-08
Bacteria	Firmicutes	Erysipelotrichia	Erysipelotrichales	Erysipelotrichaceae	Dielma	3.6e-07	0	0	1.14e-07	0	2.6e-07	2.8e-08	7.4e-08
Bacteria	Firmicutes	Erysipelotrichia	Erysipelotrichales	Erysipelotrichaceae	Erysipelatoclostridium	3.6e-07	7.27e-07	7.16e-07	1.032e-06	7.934e-06	3.74e-06	3.011e-06	2.47e-07
Bacteria	Firmicutes	Erysipelotrichia	Erysipelotrichales	Erysipelotrichaceae	Erysipelotrichaceae_ge	0	0	0	0	0	0	6.5e-08	0
Bacteria	Firmicutes	Erysipelotrichia	Erysipelotrichales	Erysipelotrichaceae	Erysipelotrichaceae_UCG-004	0	0	0	0	0	0	2.53e-07	0
Bacteria	Firmicutes	Erysipelotrichia	Erysipelotrichales	Erysipelotrichaceae	Erysipelotrichaceae_unclassified	1.27e-07	1.435e-06	6.95e-07	2.85e-07	1.192e-06	1.061e-06	1.379e-06	1.47e-07
Bacteria	Firmicutes	Erysipelotrichia	Erysipelotrichales	Erysipelotrichaceae	Solobacterium	0	1.02e-07	0	0	0	0	0	0
Bacteria	Firmicutes	Erysipelotrichia	Erysipelotrichales	Erysipelotrichaceae	Turicibacter	4.503e-06	6.999e-06	1.638e-06	3.737e-06	6.1251e-05	1.0023e-05	1.1309e-05	3.885e-06
Bacteria	Firmicutes	Firmicutes_unclassified	Firmicutes_unclassified	Firmicutes_unclassified	Firmicutes_unclassified	0.000175185	0.000222526	0.000143476	0.000175049	0.000115448	0.000130988	0.000123761	0.000152882
Bacteria	Firmicutes	Negativicutes	Selenomonadales	Acidaminococcaceae	Phascolarctobacterium	0	0	0	0	0	1.08e-07	0	1.92e-07
Bacteria	Firmicutes	Negativicutes	Selenomonadales	Selenomonadales_unclassified	Selenomonadales_unclassified	9.55e-07	8.24e-07	1.397e-06	2.146e-06	9.41e-07	2.82e-07	5.4e-07	1.039e-06
Bacteria	Firmicutes	Negativicutes	Selenomonadales	uncultured	uncultured_ge	0	0	0	0	0	0	2.8e-08	0
Bacteria	Firmicutes	Negativicutes	Selenomonadales	Veillonellaceae	Acetonema	0	0	0	0	0	0	1.37e-07	0
Bacteria	Firmicutes	Negativicutes	Selenomonadales	Veillonellaceae	Allisonella	0	1.02e-07	0	0	0	0	0	0
Bacteria	Firmicutes	Negativicutes	Selenomonadales	Veillonellaceae	Anaerosporomusa	1.49e-07	0	0	0	0	1.81e-07	0	0
Bacteria	Firmicutes	Negativicutes	Selenomonadales	Veillonellaceae	Centipeda	0	0	0	0	0	0	1.02e-07	5.4e-08
Bacteria	Firmicutes	Negativicutes	Selenomonadales	Veillonellaceae	Dendrosporobacter	0	0	0	1.14e-07	0	0	0	2.11e-07
Bacteria	Firmicutes	Negativicutes	Selenomonadales	Veillonellaceae	Megamonas	0	1.02e-07	0	0	2.27e-07	0	1.16e-07	0
Bacteria	Firmicutes	Negativicutes	Selenomonadales	Veillonellaceae	Megasphaera	0	1.226e-06	0	0	0	1.08e-07	0	0
Bacteria	Firmicutes	Negativicutes	Selenomonadales	Veillonellaceae	Pelosinus	4.769e-06	2.6e-07	4.54e-07	1.7274e-05	2.875e-06	1.147e-06	7.4e-08	7.389e-06
Bacteria	Firmicutes	Negativicutes	Selenomonadales	Veillonellaceae	Schwartzia	4.47e-07	0	2.21e-07	0	1.457e-06	1.08e-07	0	0
Bacteria	Firmicutes	Negativicutes	Selenomonadales	Veillonellaceae	Selenomonas_3	1.159e-06	9.58e-07	1.136e-06	9.03e-07	4.58e-07	5.06e-07	1.15e-06	6.02e-07
Bacteria	Firmicutes	Negativicutes	Selenomonadales	Veillonellaceae	Sporomusa	0	7.3e-08	1.1e-07	4.34e-07	0	9.8e-08	1.24e-07	0
Bacteria	Firmicutes	Negativicutes	Selenomonadales	Veillonellaceae	uncultured	0	1.02e-07	0	0	0	0	1.33e-07	0
Bacteria	Firmicutes	Negativicutes	Selenomonadales	Veillonellaceae	Veillonellaceae_unclassified	6.909e-06	4.011e-06	4.977e-06	8.193e-06	2.0494e-05	4.743e-06	2.867e-06	7.089e-06
Bacteria	Fusobacteria	Fusobacteriia	Fusobacteriales	Fusobacteriaceae	Fusobacterium	0	2.6e-07	0	0	0	0	0	0
Bacteria	Fusobacteria	Fusobacteriia	Fusobacteriales	Leptotrichiaceae	uncultured	0	7.3e-08	0	0	0	7.6e-08	0	1.98e-07
Bacteria	GAL15	GAL15_cl	GAL15_or	GAL15_fa	GAL15_ge	3.9987e-05	0.000361899	7.5721e-05	0.000120649	0	1.6382e-05	5.905e-06	4.098e-06
Bacteria	Gemmatimonadetes	AKAU4049	AKAU4049_or	AKAU4049_fa	AKAU4049_ge	0	0	0	1.47e-07	0	0	3.7e-08	2.11e-07
Bacteria	Gemmatimonadetes	BD2-11_terrestrial_group	BD2-11_terrestrial_group_or	BD2-11_terrestrial_group_fa	BD2-11_terrestrial_group_ge	2.109e-06	7.592e-06	6.77e-07	1.1484e-05	0	0	3.4e-08	1.7803e-05
Bacteria	Gemmatimonadetes	Gemmatimonadetes	Gemmatimonadales	Gemmatimonadaceae	Gemmatimonadaceae_ge	1.045e-06	1.777e-06	1.052e-06	1.03e-06	7.16e-07	1.416e-06	7.46e-07	2.465e-06
Bacteria	Gemmatimonadetes	Gemmatimonadetes	Gemmatimonadales	Gemmatimonadaceae	Gemmatimonadaceae_unclassified	0.000295897	0.000509696	0.000299619	0.000361235	0.000193581	0.000233677	0.000192197	0.000507882
Bacteria	Gemmatimonadetes	Gemmatimonadetes	Gemmatimonadales	Gemmatimonadaceae	Gemmatimonas	0.000611278	0.001234	0.000518393	0.000910554	0.000373466	0.000457794	0.000347838	0.00146299
Bacteria	Gemmatimonadetes	Gemmatimonadetes	Gemmatimonadales	Gemmatimonadaceae	Gemmatirosa	0.000256194	0.000283854	0.000295228	0.000214639	0.000322937	0.000337964	0.000263963	0.000228733
Bacteria	Gemmatimonadetes	Gemmatimonadetes	Gemmatimonadales	Gemmatimonadaceae	uncultured	0.000641725	0.00138259	0.000691659	0.0012626	9.5955e-05	0.000217337	0.000119398	0.00103533
Bacteria	Gemmatimonadetes	Gemmatimonadetes_unclassified	Gemmatimonadetes_unclassified	Gemmatimonadetes_unclassified	Gemmatimonadetes_unclassified	1.4984e-05	1.9218e-05	1.1526e-05	2.4699e-05	2.952e-06	6.797e-06	3.98e-06	2.9565e-05
Bacteria	Gemmatimonadetes	MD2902-B12	MD2902-B12_or	MD2902-B12_fa	MD2902-B12_ge	0	0	4.8e-08	0	0	0	0	0
Bacteria	Gemmatimonadetes	S0134_terrestrial_group	S0134_terrestrial_group_or	S0134_terrestrial_group_fa	S0134_terrestrial_group_ge	0	2.367e-06	0	5.831e-06	0	5.89e-07	0	1.4392e-05
Bacteria	Halanaerobiaeota	Halanaerobiia	Halanaerobiales	Halanaerobiales_unclassified	Halanaerobiales_unclassified	0	7.8e-08	0	0	0	0	0	0
Bacteria	Halanaerobiaeota	Halanaerobiia	Halanaerobiales	Halobacteroidaceae	Halobacteroidaceae_unclassified	0	0	4.5e-08	0	0	0	0	0
Bacteria	Halanaerobiaeota	Halanaerobiia	Halanaerobiales	Halobacteroidaceae	uncultured	0	0	0	0	0	0	3.2e-08	0
Bacteria	Hydrogenedentes	Hydrogenedentia	Hydrogenedentiales	Hydrogenedensaceae	Hydrogenedensaceae_ge	1.76e-07	7.8e-07	1.244e-06	6.069e-06	0	7.86e-07	3.4e-08	1.1875e-05
Bacteria	Hydrogenedentes	Hydrogenedentia	Hydrogenedentiales	Hydrogenedensaceae	Hydrogenedensaceae_unclassified	0	2.69e-07	0	0	0	0	0	6.59e-07
Bacteria	Kiritimatiellaeota	Kiritimatiellae	Kiritimatiellae_unclassified	Kiritimatiellae_unclassified	Kiritimatiellae_unclassified	0	0	4.5e-08	1.14e-07	0	0	0	6.01e-07
Bacteria	Kiritimatiellaeota	Kiritimatiellae	Kiritimatiellales	Kiritimatiellaceae	MSBL3	0	0	0	0	0	0	0	1.92e-07
Bacteria	Kiritimatiellaeota	Kiritimatiellae	Kiritimatiellales	Kiritimatiellaceae	R76-B128	0	0	0	0	0	6.9e-08	0	0
Bacteria	Kiritimatiellaeota	Kiritimatiellae	WCHB1-41	WCHB1-41_fa	WCHB1-41_ge	0	0	3.16e-07	2.328e-06	0	0	2e-07	1.0895e-05
Bacteria	Latescibacteria	Latescibacteria_cl	Latescibacteria_or	Latescibacteria_fa	Latescibacteria_ge	1.1071e-05	2.3499e-05	9.688e-06	0.000277959	0	7.6e-08	1.37e-06	0.00038949
Bacteria	Latescibacteria	Latescibacteria	Latescibacterales	Latescibacteraceae	Latescibacteraceae_ge	0	0	0	1.47e-07	0	0	0	4.38e-07
Bacteria	Latescibacteria	Latescibacteria_unclassified	Latescibacteria_unclassified	Latescibacteria_unclassified	Latescibacteria_unclassified	0	0	4.5e-08	8.84e-07	0	0	0	1.454e-06
Bacteria	Lentisphaerae	Lentisphaerae_unclassified	Lentisphaerae_unclassified	Lentisphaerae_unclassified	Lentisphaerae_unclassified	3.38e-07	1.02e-07	3.46e-07	5.86e-07	0	4.02e-07	1.47e-07	4.33e-07
Bacteria	Lentisphaerae	Lentisphaeria	Victivallales	Arctic95B-14	Arctic95B-14_ge	0	0	0	0	0	0	0	1.92e-07
Bacteria	Lentisphaerae	Lentisphaeria	Victivallales	PRD18C08	PRD18C08_ge	0	0	0	0	0	0	0	1.92e-07
Bacteria	Lentisphaerae	Lentisphaeria	Victivallales	vadinBE97	vadinBE97_ge	0	0	0	8.6e-08	0	0	0	0
Bacteria	Lentisphaerae	Lentisphaeria	Victivallales	Victivallales_unclassified	Victivallales_unclassified	0	0	0	0	0	0	0	1.92e-07
Bacteria	Lentisphaerae	Oligosphaeria	Oligosphaerales	Lenti-02	Lenti-02_ge	0	0	0	2.27e-07	0	0	0	1.92e-07
Bacteria	Lentisphaerae	Oligosphaeria	Oligosphaerales	Oligosphaerales_unclassified	Oligosphaerales_unclassified	0	0	0	0	0	0	1e-07	0
Bacteria	Margulisbacteria	Margulisbacteria_cl	Margulisbacteria_or	Margulisbacteria_fa	Margulisbacteria_ge	1.76e-07	0	1.33e-07	1.864e-06	0	0	1.12e-07	2.331e-06
Bacteria	Nitrospinae	MT5B39	MT5B39_or	MT5B39_fa	MT5B39_ge	0	2.69e-07	0	0	0	0	0	0
Bacteria	Nitrospinae	Nitrospinae_unclassified	Nitrospinae_unclassified	Nitrospinae_unclassified	Nitrospinae_unclassified	0	2.69e-07	0	1.47e-07	0	0	0	6.43e-07
Bacteria	Nitrospinae	P9X2b3D02	P9X2b3D02_or	P9X2b3D02_fa	P9X2b3D02_ge	0	0	0	0	0	0	0	1.92e-07
Bacteria	Nitrospirae	4-29-1	4-29-1_or	4-29-1_fa	4-29-1_ge	1.5526e-05	8.047e-06	1.561e-06	8.6715e-05	2.4e-07	6.564e-06	2.0781e-05	1.0922e-05
Bacteria	Nitrospirae	BMS9AB35	BMS9AB35_or	BMS9AB35_fa	BMS9AB35_ge	4.726e-06	4.32e-06	4.971e-06	2.871e-06	7.115e-06	5.331e-06	4.98e-06	4.064e-06
Bacteria	Nitrospirae	Nitrospirae_unclassified	Nitrospirae_unclassified	Nitrospirae_unclassified	Nitrospirae_unclassified	3.47e-06	6.175e-06	3.887e-06	5.849e-06	2.579e-06	1.716e-06	1.625e-06	4.41e-06
Bacteria	Nitrospirae	Nitrospira	Nitrospirales	Nitrospiraceae	Leptospirillum	0	0	0	5.89e-07	0	0	0	5.4e-08
Bacteria	Nitrospirae	Nitrospira	Nitrospirales	Nitrospiraceae	Nitrospira	2.7004e-05	0.000293933	5.8379e-05	0.000352711	0	7.639e-06	1.693e-06	0.000300425
Bacteria	Nitrospirae	Nitrospira	Nitrospirales	Nitrospiraceae	Nitrospiraceae_unclassified	1.554e-06	3.024e-06	9.84e-07	1.844e-06	0	2.01e-07	1.6e-08	1.218e-06
Bacteria	Nitrospirae	Thermodesulfovibrionia	Magnetobacteriales	Magnetobacteriaceae	Candidatus_Magnetobacterium	0	0	0	1.477e-06	0	0	0	0
Bacteria	Nitrospirae	Thermodesulfovibrionia	Magnetobacteriales	Magnetobacteriaceae	Candidatus_Magnetoovum	0	0	0	5.68e-07	0	0	1.265e-06	0
Bacteria	Nitrospirae	Thermodesulfovibrionia	Magnetobacteriales	Magnetobacteriaceae	Magnetobacteriaceae_unclassified	0	0	0	1.14e-07	0	0	0	0
Bacteria	Nitrospirae	Thermodesulfovibrionia	Thermodesulfovibrionia_unclassified	Thermodesulfovibrionia_unclassified	Thermodesulfovibrionia_unclassified	7.45e-07	1.02e-07	3.49e-07	6.17e-06	0	0	5.595e-06	2.716e-06
Bacteria	Nitrospirae	Thermodesulfovibrionia	uncultured	uncultured_fa	uncultured_ge	1.8927e-05	0	3.667e-06	0.000291856	2.4e-07	0	0.000123346	8.4842e-05
Bacteria	Omnitrophicaeota	Omnitrophia	Omnitrophales	Omnitrophaceae	Candidatus_Omnitrophus	1.555e-06	1.622e-06	1.12e-07	8.589e-06	0	2.01e-07	0	1.6609e-05
Bacteria	Omnitrophicaeota	Omnitrophia	Omnitrophia_unclassified	Omnitrophia_unclassified	Omnitrophia_unclassified	0	0	0	0	0	0	0	1.92e-07
Bacteria	Omnitrophicaeota	Omnitrophicaeota_cl	Omnitrophicaeota_or	Omnitrophicaeota_fa	Omnitrophicaeota_ge	0.000177037	0.000263887	0.000161677	0.000321659	0.000111921	0.000199969	0.0001879	0.00028714
Bacteria	Omnitrophicaeota	Omnitrophicaeota_unclassified	Omnitrophicaeota_unclassified	Omnitrophicaeota_unclassified	Omnitrophicaeota_unclassified	0	1.56e-07	3.65e-07	8.6e-08	0	0	0	6.85e-07
Bacteria	Patescibacteria	ABY1	ABY1_or	ABY1_fa	ABY1_ge	0	1.14e-07	0	0	0	2.53e-07	0	0
Bacteria	Patescibacteria	ABY1	ABY1_unclassified	ABY1_unclassified	ABY1_unclassified	2.415e-06	1.758e-06	2.024e-06	7.446e-06	0	2.01e-07	1.063e-06	6.21e-06
Bacteria	Patescibacteria	ABY1	Candidatus_Buchananbacteria	Candidatus_Buchananbacteria_fa	Candidatus_Buchananbacteria_ge	0	0	0	0	0	0	0	7.7e-08
Bacteria	Patescibacteria	ABY1	Candidatus_Falkowbacteria	Candidatus_Falkowbacteria_fa	Candidatus_Falkowbacteria_ge	0	0	0	3.41e-07	0	0	0	2.2e-07
Bacteria	Patescibacteria	ABY1	Candidatus_Jacksonbacteria	Candidatus_Jacksonbacteria_fa	Candidatus_Jacksonbacteria_ge	0	0	0	0	4.77e-07	0	0	0
Bacteria	Patescibacteria	ABY1	Candidatus_Kerfeldbacteria	Candidatus_Kerfeldbacteria_fa	Candidatus_Kerfeldbacteria_ge	0	5.29e-07	1.18e-07	2.27e-07	0	0	2.22e-07	3.48e-07
Bacteria	Patescibacteria	ABY1	Candidatus_Komeilibacteria	Candidatus_Komeilibacteria_fa	Candidatus_Komeilibacteria_ge	0	0	0	0	0	0	0	9e-08
Bacteria	Patescibacteria	ABY1	Candidatus_Kuenenbacteria	Candidatus_Kuenenbacteria_fa	Candidatus_Kuenenbacteria_ge	0	0	0	0	0	0	0	2.11e-07
Bacteria	Patescibacteria	ABY1	Candidatus_Magasanikbacteria	Candidatus_Magasanikbacteria_fa	Candidatus_Magasanikbacteria_ge	3.852e-06	7.01e-06	5.572e-06	9.723e-06	4.123e-06	1.443e-06	2.605e-06	1.4204e-05
Bacteria	Patescibacteria	ABY1	Candidatus_Uhrbacteria	Candidatus_Uhrbacteria_fa	Candidatus_Uhrbacteria_ge	1.87e-06	2.447e-06	2.154e-06	1.649e-06	6.69e-07	1.127e-06	6.18e-07	2.027e-06
Bacteria	Patescibacteria	Berkelbacteria	Berkelbacteria_or	Berkelbacteria_fa	Berkelbacteria_ge	2.98e-07	1.336e-06	3.4e-08	7.16e-07	2.27e-07	9.8e-08	4.8e-07	2.52e-07
Bacteria	Patescibacteria	CPR2	CPR2_or	CPR2_fa	CPR2_ge	1.27e-07	7.8e-08	2.04e-07	1.14e-07	4.88e-07	2.9e-07	4.58e-07	0
Bacteria	Patescibacteria	Gracilibacteria	Absconditabacteriales_(SR1)	Absconditabacteriales_(SR1)_fa	Absconditabacteriales_(SR1)_ge	6.79e-07	0	4.7e-08	1.14e-07	0	0	3.9e-08	7.7e-08
Bacteria	Patescibacteria	Gracilibacteria	Candidatus_Abawacabacteria	Candidatus_Abawacabacteria_fa	Candidatus_Abawacabacteria_ge	0	0	4.5e-08	0	2.39e-07	0	0	0
Bacteria	Patescibacteria	Gracilibacteria	Candidatus_Peregrinibacteria	Candidatus_Peregrinibacteria_fa	Candidatus_Peregrinibacteria_ge	5.001e-06	1.051e-06	1.515e-06	1.742e-06	4.411e-06	6.47e-07	2.041e-06	3.635e-06
Bacteria	Patescibacteria	Gracilibacteria	Candidatus_Peribacteria	Candidatus_Peribacteria_fa	Candidatus_Peribacteria_ge	1.606e-06	2.912e-06	7.93e-07	3.428e-06	2.148e-06	3.93e-07	1.007e-06	1.4103e-05
Bacteria	Patescibacteria	Gracilibacteria	Gracilibacteria_or	Gracilibacteria_fa	Gracilibacteria_ge	6.22e-07	0	4.5e-08	2.61e-07	0	9.8e-08	1.3e-07	5.59e-07
Bacteria	Patescibacteria	Gracilibacteria	Gracilibacteria_unclassified	Gracilibacteria_unclassified	Gracilibacteria_unclassified	1.101e-06	9.58e-07	5.66e-07	1.476e-06	1.181e-06	1.08e-07	4.73e-07	2.009e-06
Bacteria	Patescibacteria	Gracilibacteria	JGI_0000069-P22	JGI_0000069-P22_fa	JGI_0000069-P22_ge	0	0	0	1.47e-07	0	0	0	1.8e-07
Bacteria	Patescibacteria	Microgenomatia	Candidatus_Amesbacteria	Candidatus_Amesbacteria_fa	Candidatus_Amesbacteria_ge	1.49e-07	5.98e-07	0	5.22e-07	2.4e-07	9.8e-08	0	5.4e-08
Bacteria	Patescibacteria	Microgenomatia	Candidatus_Collierbacteria	Candidatus_Collierbacteria_fa	Candidatus_Collierbacteria_ge	2.98e-07	0	0	0	0	0	0	3.42e-07
Bacteria	Patescibacteria	Microgenomatia	Candidatus_Curtissbacteria	Candidatus_Curtissbacteria_fa	Candidatus_Curtissbacteria_ge	4.6e-07	2.469e-06	2e-07	3.75e-07	0	0	0	6.2e-07
Bacteria	Patescibacteria	Microgenomatia	Candidatus_Daviesbacteria	Candidatus_Daviesbacteria_fa	Candidatus_Daviesbacteria_ge	1.3016e-05	1.1025e-05	4.032e-06	1.0368e-05	8.576e-06	9.91e-07	7.77e-07	6.735e-06
Bacteria	Patescibacteria	Microgenomatia	Candidatus_Gottesmanbacteria	Candidatus_Gottesmanbacteria_fa	Candidatus_Gottesmanbacteria_ge	7.03e-07	7.95e-07	2.45e-07	1.556e-06	0	0	1.43e-07	2.171e-06
Bacteria	Patescibacteria	Microgenomatia	Candidatus_Levybacteria	Candidatus_Levybacteria_fa	Candidatus_Levybacteria_ge	0.000216663	0.00013079	0.000115879	0.000154266	8.5722e-05	7.9804e-05	8.4198e-05	0.0001271
Bacteria	Patescibacteria	Microgenomatia	Candidatus_Pacebacteria	Candidatus_Pacebacteria_fa	Candidatus_Pacebacteria_ge	6.539e-06	2.554e-06	2.434e-06	4.829e-06	4.54e-06	1.089e-06	6.33e-07	5.056e-06
Bacteria	Patescibacteria	Microgenomatia	Candidatus_Roizmanbacteria	Candidatus_Roizmanbacteria_fa	Candidatus_Roizmanbacteria_ge	4.157e-06	2.445e-06	5.59e-07	2.482e-06	0	9.8e-08	3.02e-07	3.362e-06
Bacteria	Patescibacteria	Microgenomatia	Candidatus_Shapirobacteria	Candidatus_Shapirobacteria_fa	Candidatus_Shapirobacteria_ge	1.76e-07	0	0	0	0	0	0	0
Bacteria	Patescibacteria	Microgenomatia	Candidatus_Woesebacteria	Candidatus_Woesebacteria_fa	Candidatus_Woesebacteria_ge	5.343e-06	6.8e-07	1.141e-06	2.92e-06	2.147e-06	3.51e-07	6.17e-07	2.268e-06
Bacteria	Patescibacteria	Microgenomatia	Candidatus_Woykebacteria	Candidatus_Woykebacteria_fa	Candidatus_Woykebacteria_ge	0	1.82e-06	4.5e-08	8.42e-07	0	9.8e-08	0	1.85e-07
Bacteria	Patescibacteria	Microgenomatia	Microgenomatia_unclassified	Microgenomatia_unclassified	Microgenomatia_unclassified	1.3842e-05	1.121e-05	3.775e-06	9.396e-06	3.847e-06	3.359e-06	3.733e-06	8.084e-06
Bacteria	Patescibacteria	Parcubacteria	Candidatus_Adlerbacteria	Candidatus_Adlerbacteria_fa	Candidatus_Adlerbacteria_ge	1.9537e-05	9.1196e-05	1.4435e-05	1.8382e-05	1.2588e-05	1.2773e-05	1.12e-05	2.7462e-05
Bacteria	Patescibacteria	Parcubacteria	Candidatus_Azambacteria	Candidatus_Azambacteria_fa	Candidatus_Azambacteria_ge	6.15e-07	1.217e-06	9.9e-07	8.76e-07	1.195e-06	1.221e-06	8e-07	1.533e-06
Bacteria	Patescibacteria	Parcubacteria	Candidatus_Campbellbacteria	Candidatus_Campbellbacteria_fa	Candidatus_Campbellbacteria_ge	0	2.69e-07	7e-08	0	2.39e-07	1.08e-07	1.36e-07	7.7e-08
Bacteria	Patescibacteria	Parcubacteria	Candidatus_Colwellbacteria	Candidatus_Colwellbacteria_fa	Candidatus_Colwellbacteria_ge	5.45e-07	5.75e-07	2.88e-07	2.61e-07	0	1.018e-06	3.47e-07	2.34e-07
Bacteria	Patescibacteria	Parcubacteria	Candidatus_Doudnabacteria	Candidatus_Doudnabacteria_fa	Candidatus_Doudnabacteria_ge	9.26e-07	7.67e-07	3.91e-07	4.88e-07	1.124e-06	6.84e-07	5.95e-07	8.55e-07
Bacteria	Patescibacteria	Parcubacteria	Candidatus_Giovannonibacteria	Candidatus_Giovannonibacteria_fa	Candidatus_Giovannonibacteria_ge	0	1.02e-07	0	0	0	0	0	0
Bacteria	Patescibacteria	Parcubacteria	Candidatus_Jorgensenbacteria	Candidatus_Jorgensenbacteria_fa	Candidatus_Jorgensenbacteria_ge	2.0243e-05	1.8361e-05	1.4622e-05	1.1054e-05	1.7342e-05	1.7971e-05	1.6219e-05	1.4442e-05
Bacteria	Patescibacteria	Parcubacteria	Candidatus_Kaiserbacteria	Candidatus_Kaiserbacteria_fa	Candidatus_Kaiserbacteria_ge	3.9134e-05	5.8968e-05	3.0801e-05	4.0933e-05	3.7075e-05	3.0375e-05	2.6033e-05	6.7338e-05
Bacteria	Patescibacteria	Parcubacteria	Candidatus_Liptonbacteria	Candidatus_Liptonbacteria_fa	Candidatus_Liptonbacteria_ge	3.598e-06	3.752e-06	2.959e-06	3.115e-06	3.258e-06	2.853e-06	2.44e-06	2.517e-06
Bacteria	Patescibacteria	Parcubacteria	Candidatus_Lloydbacteria	Candidatus_Lloydbacteria_fa	Candidatus_Lloydbacteria_ge	1.76e-07	1.14e-07	9e-08	1.117e-06	7.17e-07	9.8e-08	3.05e-07	1.029e-06
Bacteria	Patescibacteria	Parcubacteria	Candidatus_Moranbacteria	Candidatus_Moranbacteria_fa	Candidatus_Moranbacteria_ge	0	0	0	2.951e-06	0	0	4.329e-06	3.086e-06
Bacteria	Patescibacteria	Parcubacteria	Candidatus_Nomurabacteria	Candidatus_Nomurabacteria_fa	Candidatus_Nomurabacteria_ge	2.2854e-05	1.987e-05	1.1594e-05	3.0402e-05	1.89e-05	1.262e-05	1.843e-05	4.3902e-05
Bacteria	Patescibacteria	Parcubacteria	Candidatus_Portnoybacteria	Candidatus_Portnoybacteria_fa	Candidatus_Portnoybacteria_ge	0	0	0	0	0	0	6.7e-08	0
Bacteria	Patescibacteria	Parcubacteria	Candidatus_Ryanbacteria	Candidatus_Ryanbacteria_fa	Candidatus_Ryanbacteria_ge	0	0	0	0	0	0	0	9e-08
Bacteria	Patescibacteria	Parcubacteria	Candidatus_Staskawiczbacteria	Candidatus_Staskawiczbacteria_fa	Candidatus_Staskawiczbacteria_ge	3.2561e-05	4.8947e-05	2.1335e-05	5.1285e-05	4.321e-06	6.393e-06	1.2435e-05	3.5255e-05
Bacteria	Patescibacteria	Parcubacteria	Candidatus_Vogelbacteria	Candidatus_Vogelbacteria_fa	Candidatus_Vogelbacteria_ge	3.51e-07	8.7e-07	1.38e-07	2.25e-07	0	5.37e-07	2.36e-07	9.41e-07
Bacteria	Patescibacteria	Parcubacteria	Candidatus_Wolfebacteria	Candidatus_Wolfebacteria_fa	Candidatus_Wolfebacteria_ge	0	0	0	1.14e-07	0	2.31e-07	7.2e-08	5.4e-08
Bacteria	Patescibacteria	Parcubacteria	Candidatus_Yanofskybacteria	Candidatus_Yanofskybacteria_fa	Candidatus_Yanofskybacteria_ge	8.39e-07	1.915e-06	1.337e-06	2.306e-06	4.77e-07	0	1.89e-07	1.825e-06
Bacteria	Patescibacteria	Parcubacteria	Candidatus_Yonathbacteria	Candidatus_Yonathbacteria_fa	Candidatus_Yonathbacteria_ge	5.01e-07	1.29e-06	1.36e-07	9.58e-07	6.18e-07	5.66e-07	3.17e-07	9.05e-07
Bacteria	Patescibacteria	Parcubacteria	Candidatus_Zambryskibacteria	Candidatus_Zambryskibacteria_fa	Candidatus_Zambryskibacteria_ge	6.247e-06	1.1878e-05	4.846e-06	1.0227e-05	5.382e-06	3.968e-06	4.359e-06	9.831e-06
Bacteria	Patescibacteria	Parcubacteria	GWA2-38-13b	GWA2-38-13b_fa	GWA2-38-13b_ge	5.27e-07	3.38e-07	6.4e-08	1.47e-07	2.39e-07	9.8e-08	7.4e-08	8.23e-07
Bacteria	Patescibacteria	Parcubacteria	GWB1-42-6	GWB1-42-6_fa	GWB1-42-6_ge	0	0	0	0	0	0	0	7.4e-08
Bacteria	Patescibacteria	Parcubacteria	Parcubacteria_or	Parcubacteria_fa	Parcubacteria_ge	3.0222e-05	2.5273e-05	1.4667e-05	2.8274e-05	2.1386e-05	2.2392e-05	1.9711e-05	2.3516e-05
Bacteria	Patescibacteria	Parcubacteria	Parcubacteria_unclassified	Parcubacteria_unclassified	Parcubacteria_unclassified	7.9833e-05	9.7685e-05	6.6797e-05	7.655e-05	8.8533e-05	7.6497e-05	6.8227e-05	8.6274e-05
Bacteria	Patescibacteria	Parcubacteria	UBA9983	UBA9983_fa	UBA9983_ge	0	2.27e-07	0	0	0	0	0	0
Bacteria	Patescibacteria	Patescibacteria_unclassified	Patescibacteria_unclassified	Patescibacteria_unclassified	Patescibacteria_unclassified	3.025e-05	1.8201e-05	2.1815e-05	2.5038e-05	6.5604e-05	2.3264e-05	2.452e-05	2.6556e-05
Bacteria	Patescibacteria	Saccharimonadia	Saccharimonadales	Saccharimonadaceae	Saccharimonadaceae_ge	9.104e-06	4.438e-06	2.094e-06	3.579e-06	1.1818e-05	1.677e-06	2.944e-06	2.425e-06
Bacteria	Patescibacteria	Saccharimonadia	Saccharimonadales	Saccharimonadaceae	Saccharimonadaceae_unclassified	0	1.56e-07	0	0	0	0	0	0
Bacteria	Patescibacteria	Saccharimonadia	Saccharimonadales	Saccharimonadales_fa	Saccharimonadales_ge	0.00037324	0.000278385	0.0003263	0.000195734	0.0005899	0.000423063	0.000390816	0.000212664
Bacteria	Patescibacteria	Saccharimonadia	Saccharimonadales	Saccharimonadales_unclassified	Saccharimonadales_unclassified	3.921e-06	2.189e-06	1.659e-06	7.19e-07	8.067e-06	1.554e-06	1.766e-06	1.794e-06
Bacteria	Patescibacteria	uncultured	uncultured_or	uncultured_fa	uncultured_ge	3.33e-07	3.74e-07	6.56e-07	0	6.18e-07	2.97e-07	4.04e-07	4.74e-07
Bacteria	Patescibacteria	WS6_(Dojkabacteria)	WS6_(Dojkabacteria)_or	WS6_(Dojkabacteria)_fa	WS6_(Dojkabacteria)_ge	5.291e-06	1.211e-06	7.44e-07	3.405e-06	7.16e-07	2.65e-07	6.58e-07	1.699e-06
Bacteria	Patescibacteria	WWE3	WWE3_or	WWE3_fa	WWE3_ge	4.95e-07	7.8e-08	4.8e-08	1.99e-07	0	6.9e-08	7.5e-08	1.47e-07
Bacteria	PAUC34f	PAUC34f_cl	PAUC34f_or	PAUC34f_fa	PAUC34f_ge	0	0	0	0	0	0	0	3.129e-06
Bacteria	Planctomycetes	028H05-P-BN-P5	028H05-P-BN-P5_or	028H05-P-BN-P5_fa	028H05-P-BN-P5_ge	0	0	0	4.42e-07	0	0	0	4.335e-06
Bacteria	Planctomycetes	BD7-11	BD7-11_or	BD7-11_fa	BD7-11_ge	0.00195084	0.0017474	0.0015136	0.00190477	0.000915458	0.00123028	0.00136189	0.00153028
Bacteria	Planctomycetes	Brocadiae	Brocadiales	Brocadiaceae	Brocadiaceae_unclassified	0	7.3e-08	0	0	0	0	0	0
Bacteria	Planctomycetes	Brocadiae	Brocadiales	Brocadiales_unclassified	Brocadiales_unclassified	0	7.3e-08	0	1.14e-07	0	0	0	1.281e-06
Bacteria	Planctomycetes	OM190	OM190_or	OM190_fa	OM190_ge	8.411e-06	3.7224e-05	6.204e-06	0.000220127	7.872e-06	9.136e-06	3.108e-06	0.000647154
Bacteria	Planctomycetes	Phycisphaerae	CCM11a	CCM11a_fa	CCM11a_ge	0	0	0	2.618e-06	0	0	0	2.8052e-05
Bacteria	Planctomycetes	Phycisphaerae	DG-20	DG-20_fa	DG-20_ge	0	0	1.07e-07	0	0	0	0	5.4e-08
Bacteria	Planctomycetes	Phycisphaerae	mle1-8	mle1-8_fa	mle1-8_ge	0	5.37e-07	3.71e-07	9.254e-06	0	0	0	3.6261e-05
Bacteria	Planctomycetes	Phycisphaerae	MSBL9	MSBL9_unclassified	MSBL9_unclassified	0	2.69e-07	0	2.95e-07	0	0	6.8e-08	9.95e-07
Bacteria	Planctomycetes	Phycisphaerae	MSBL9	SG8-4	SG8-4_ge	0	0	0	1.14e-07	0	0	0	0
Bacteria	Planctomycetes	Phycisphaerae	Phycisphaerae_unclassified	Phycisphaerae_unclassified	Phycisphaerae_unclassified	4.4296e-05	5.9057e-05	5.3851e-05	0.000103916	7.375e-05	5.9037e-05	6.5435e-05	0.000129353
Bacteria	Planctomycetes	Phycisphaerae	Phycisphaerales	AKAU3564_sediment_group	AKAU3564_sediment_group_ge	0	0	0	2.27e-07	0	0	6.128e-06	0
Bacteria	Planctomycetes	Phycisphaerae	Phycisphaerales	Phycisphaeraceae	AKYG587	0	0	1.48e-07	2.505e-06	0	9.8e-08	1.44e-07	2.0331e-05
Bacteria	Planctomycetes	Phycisphaerae	Phycisphaerales	Phycisphaeraceae	Algisphaera	6.76e-07	5.29e-07	1.35e-07	5.89e-07	0	0	7.9e-08	1.911e-06
Bacteria	Planctomycetes	Phycisphaerae	Phycisphaerales	Phycisphaeraceae	CL500-3	0	0	0	2.652e-06	0	0	0	1.183e-05
Bacteria	Planctomycetes	Phycisphaerae	Phycisphaerales	Phycisphaeraceae	I-8	0	0	1.77e-07	5.22e-07	0	2.57e-07	3.4e-08	3.169e-06
Bacteria	Planctomycetes	Phycisphaerae	Phycisphaerales	Phycisphaeraceae	Phycisphaera	1.0325e-05	3.8145e-05	2.5466e-05	4.446e-06	1.7429e-05	5.3023e-05	3.7531e-05	1.7719e-05
Bacteria	Planctomycetes	Phycisphaerae	Phycisphaerales	Phycisphaeraceae	Phycisphaeraceae_ge	0	0	0	0	0	0	3.7e-08	0
Bacteria	Planctomycetes	Phycisphaerae	Phycisphaerales	Phycisphaeraceae	Phycisphaeraceae_unclassified	9.34e-06	2.059e-05	1.8377e-05	3.4153e-05	2.3551e-05	3.9484e-05	3.1258e-05	6.5309e-05
Bacteria	Planctomycetes	Phycisphaerae	Phycisphaerales	Phycisphaeraceae	SM1A02	4.8772e-05	8.3635e-05	2.884e-05	0.000301848	3.2445e-05	2.7923e-05	2.4108e-05	0.000563558
Bacteria	Planctomycetes	Phycisphaerae	Phycisphaerales	Phycisphaeraceae	uncultured	4.7546e-05	7.0299e-05	6.9119e-05	7.7409e-05	9.868e-05	0.000151479	0.000131946	0.000113083
Bacteria	Planctomycetes	Phycisphaerae	Phycisphaerales	Phycisphaeraceae	Urania-1B-19_marine_sediment_group	0	0	0	1.47e-07	0	0	0	3.84e-07
Bacteria	Planctomycetes	Phycisphaerae	Phycisphaerales	Phycisphaerales_unclassified	Phycisphaerales_unclassified	0	0	4.5e-08	1.47e-07	4.77e-07	4.95e-07	9.76e-07	7.01e-07
Bacteria	Planctomycetes	Phycisphaerae	Pla1_lineage	Pla1_lineage_fa	Pla1_lineage_ge	2.422e-06	7.143e-06	5.107e-06	3.8425e-05	1.193e-06	1.922e-06	4.489e-06	3.5693e-05
Bacteria	Planctomycetes	Phycisphaerae	S-70	S-70_fa	S-70_ge	0	4.03e-06	1.893e-06	5.0197e-05	0	7.6e-08	1.95e-07	9.7677e-05
Bacteria	Planctomycetes	Phycisphaerae	Tepidisphaerales	CPla-3_termite_group	CPla-3_termite_group_ge	0.000143385	0.000163164	0.000197982	0.000347049	0.000358534	0.000380228	0.00030123	0.000724905
Bacteria	Planctomycetes	Phycisphaerae	Tepidisphaerales	Tepidisphaeraceae	Tepidisphaera	2.3016e-05	1.8538e-05	1.3492e-05	1.4267e-05	6.5107e-05	2.5858e-05	2.2546e-05	1.0679e-05
Bacteria	Planctomycetes	Phycisphaerae	Tepidisphaerales	Tepidisphaeraceae	Tepidisphaeraceae_ge	6.8e-06	4.12e-06	6.046e-06	7.155e-06	3.2362e-05	1.1282e-05	1.0424e-05	7.481e-06
Bacteria	Planctomycetes	Phycisphaerae	Tepidisphaerales	Tepidisphaeraceae	Tepidisphaeraceae_unclassified	1.7273e-05	1.2927e-05	1.5612e-05	1.5206e-05	4.0102e-05	2.6618e-05	2.7344e-05	1.2347e-05
Bacteria	Planctomycetes	Phycisphaerae	Tepidisphaerales	Tepidisphaerales_unclassified	Tepidisphaerales_unclassified	0.000199554	0.000199923	0.000223862	0.000186862	0.00047581	0.000332512	0.000337894	0.000179291
Bacteria	Planctomycetes	Phycisphaerae	Tepidisphaerales	WD2101_soil_group	WD2101_soil_group_ge	0.00796915	0.00789447	0.00865652	0.00718982	0.0149776	0.0120556	0.0123905	0.00637805
Bacteria	Planctomycetes	Pla3_lineage	Pla3_lineage_or	Pla3_lineage_fa	Pla3_lineage_ge	1.817e-06	1.759e-06	1.094e-06	1.6269e-05	0	1.832e-06	2.81e-07	4.2327e-05
Bacteria	Planctomycetes	Pla4_lineage	Pla4_lineage_or	Pla4_lineage_fa	Pla4_lineage_ge	0.000398481	0.000503811	0.00026158	0.00211785	0.000482948	0.000131837	0.000358629	0.00243691
Bacteria	Planctomycetes	Planctomycetacia	Gemmatales	Gemmataceae	Fimbriiglobus	0.000690831	0.000595478	0.00073203	0.000789395	0.000640353	0.000696805	0.000679723	0.000943819
Bacteria	Planctomycetes	Planctomycetacia	Gemmatales	Gemmataceae	Gemmata	0.00307725	0.00227469	0.00314908	0.0020568	0.00471929	0.00388252	0.00385705	0.0027729
Bacteria	Planctomycetes	Planctomycetacia	Gemmatales	Gemmataceae	Gemmataceae_ge	0.00361663	0.00352097	0.00374787	0.00436127	0.00257134	0.00266313	0.00288032	0.00397525
Bacteria	Planctomycetes	Planctomycetacia	Gemmatales	Gemmataceae	Gemmataceae_unclassified	0.0135709	0.0121494	0.0134564	0.0154036	0.00951104	0.00978589	0.0103862	0.0134409
Bacteria	Planctomycetes	Planctomycetacia	Gemmatales	Gemmataceae	Telmatocola	7.1733e-05	3.5589e-05	4.5706e-05	6.2598e-05	6.7336e-05	5.5717e-05	4.8251e-05	7.5815e-05
Bacteria	Planctomycetes	Planctomycetacia	Gemmatales	Gemmataceae	uncultured	0.0747491	0.0705249	0.0755727	0.0853664	0.0508027	0.0510374	0.0544001	0.0747184
Bacteria	Planctomycetes	Planctomycetacia	Gemmatales	Gemmataceae	Zavarzinella	0.000145728	7.0046e-05	7.9919e-05	0.000116368	0.000121246	7.2074e-05	7.2129e-05	0.000127642
Bacteria	Planctomycetes	Planctomycetacia	Isosphaerales	Isosphaeraceae	Aquisphaera	0.0117312	0.0106575	0.0163411	0.00985283	0.00930548	0.0127561	0.0127357	0.015485
Bacteria	Planctomycetes	Planctomycetacia	Isosphaerales	Isosphaeraceae	Candidatus_Nostocoida	0.00103229	0.000752439	0.000928814	0.00109417	0.00131619	0.000915404	0.00074666	0.00134235
Bacteria	Planctomycetes	Planctomycetacia	Isosphaerales	Isosphaeraceae	Isosphaera	5.4053e-05	2.4002e-05	2.4689e-05	2.1972e-05	3.3602e-05	1.2182e-05	2.1555e-05	3.642e-05
Bacteria	Planctomycetes	Planctomycetacia	Isosphaerales	Isosphaeraceae	Isosphaeraceae_unclassified	0.00646245	0.00419101	0.00564019	0.00595416	0.00583662	0.00476804	0.00454949	0.00663988
Bacteria	Planctomycetes	Planctomycetacia	Isosphaerales	Isosphaeraceae	Paludisphaera	1.3699e-05	9.68e-06	1.138e-05	1.0461e-05	2.6951e-05	2.2731e-05	1.0569e-05	1.675e-05
Bacteria	Planctomycetes	Planctomycetacia	Isosphaerales	Isosphaeraceae	Singulisphaera	0.0115411	0.0080624	0.0106385	0.00974154	0.0151649	0.0115261	0.0108615	0.00977047
Bacteria	Planctomycetes	Planctomycetacia	Isosphaerales	Isosphaeraceae	uncultured	0.00154993	0.0010267	0.00110109	0.00147551	0.00120821	0.000764138	0.00084164	0.00161015
Bacteria	Planctomycetes	Planctomycetacia	Pirellulales	Pirellulaceae	Blastopirellula	0	2.27e-07	4.5e-08	8.6e-08	2.39e-07	2.12e-07	6.7e-08	3.23e-07
Bacteria	Planctomycetes	Planctomycetacia	Pirellulales	Pirellulaceae	Bythopirellula	0	0	9e-08	4.464e-06	0	9.8e-08	0	6.867e-06
Bacteria	Planctomycetes	Planctomycetacia	Pirellulales	Pirellulaceae	Candidatus_Anammoximicrobium	0	7.3e-08	0	0	0	0	0	1.64e-07
Bacteria	Planctomycetes	Planctomycetacia	Pirellulales	Pirellulaceae	CPla-4_termite_group	0	0	0	0	0	0	7.2e-08	0
Bacteria	Planctomycetes	Planctomycetacia	Pirellulales	Pirellulaceae	Pir1_lineage	1.5573e-05	9.279e-06	1.367e-05	2.0521e-05	7.985e-06	9.349e-06	1.2482e-05	1.476e-05
Bacteria	Planctomycetes	Planctomycetacia	Pirellulales	Pirellulaceae	Pir2_lineage	3.293e-06	5.63e-06	8.374e-06	8.249e-06	5.201e-06	8.31e-06	1.0158e-05	5.709e-06
Bacteria	Planctomycetes	Planctomycetacia	Pirellulales	Pirellulaceae	Pir3_lineage	3.462e-06	3.816e-06	5.316e-06	1.0172e-05	1.986e-06	5.202e-06	5.472e-06	4.132e-06
Bacteria	Planctomycetes	Planctomycetacia	Pirellulales	Pirellulaceae	Pir4_lineage	6.1011e-05	8.2132e-05	7.796e-05	0.000299774	3.3345e-05	5.7381e-05	3.7122e-05	0.000453469
Bacteria	Planctomycetes	Planctomycetacia	Pirellulales	Pirellulaceae	Pirellula	2.1162e-05	3.1879e-05	2.729e-05	0.000117042	3.5223e-05	3.9358e-05	3.4527e-05	0.000389761
Bacteria	Planctomycetes	Planctomycetacia	Pirellulales	Pirellulaceae	Pirellulaceae_ge	5.09e-07	9.23e-07	6.72e-07	2.6e-06	2.27e-07	3.78e-07	5.87e-07	1.172e-06
Bacteria	Planctomycetes	Planctomycetacia	Pirellulales	Pirellulaceae	Pirellulaceae_unclassified	0.000410911	0.000400004	0.000407334	0.000751469	0.000392832	0.00046388	0.00048323	0.000631061
Bacteria	Planctomycetes	Planctomycetacia	Pirellulales	Pirellulaceae	Rhodopirellula	0	0	0	0	3.06e-07	0	3.7e-08	6.73e-07
Bacteria	Planctomycetes	Planctomycetacia	Pirellulales	Pirellulaceae	Roseimaritima	0	0	0	0	0	0	0	1.92e-07
Bacteria	Planctomycetes	Planctomycetacia	Pirellulales	Pirellulaceae	Rubripirellula	0	0	0	0	0	1.08e-07	7.5e-08	1.92e-07
Bacteria	Planctomycetes	Planctomycetacia	Pirellulales	Pirellulaceae	Termite_planctomycete_cluster	0	2.83e-07	0	0	0	0	0	7.4e-08
Bacteria	Planctomycetes	Planctomycetacia	Pirellulales	Pirellulaceae	Thermogutta	0	0	3.9e-08	0	2.39e-07	0	0	0
Bacteria	Planctomycetes	Planctomycetacia	Pirellulales	Pirellulaceae	Thermostilla	5.27e-07	1.02e-07	6e-08	1.762e-06	0	2.12e-07	6.9e-08	1.92e-07
Bacteria	Planctomycetes	Planctomycetacia	Pirellulales	Pirellulaceae	uncultured	0.00284243	0.00275924	0.00275683	0.00444299	0.00227243	0.00255802	0.00268826	0.00301399
Bacteria	Planctomycetes	Planctomycetacia	Planctomycetacia_unclassified	Planctomycetacia_unclassified	Planctomycetacia_unclassified	0.00115706	0.00101041	0.0011309	0.00136487	0.00089099	0.000786734	0.00089142	0.00130517
Bacteria	Planctomycetes	Planctomycetacia	Planctomycetales	Gimesiaceae	Gimesia	0	0	1.49e-07	8.6e-08	0	1.08e-07	0	1.92e-07
Bacteria	Planctomycetes	Planctomycetacia	Planctomycetales	Gimesiaceae	Gimesiaceae_unclassified	1.0403e-05	1.3843e-05	1.4255e-05	1.0335e-05	1.0007e-05	9.9e-06	1.088e-05	1.3552e-05
Bacteria	Planctomycetes	Planctomycetacia	Planctomycetales	Gimesiaceae	uncultured	0.000829916	0.000724994	0.000762067	0.00043763	0.000866006	0.00091524	0.000880936	0.000541694
Bacteria	Planctomycetes	Planctomycetacia	Planctomycetales	Planctomycetales_fa	Planctomycetales_ge	6.36e-07	1.86e-07	9.39e-07	8.94e-07	0	2.01e-07	3.2e-07	5.18e-07
Bacteria	Planctomycetes	Planctomycetacia	Planctomycetales	Planctomycetales_unclassified	Planctomycetales_unclassified	0.000400673	0.000381748	0.000386679	0.00035284	0.000350214	0.000349716	0.000372982	0.000360834
Bacteria	Planctomycetes	Planctomycetacia	Planctomycetales	Rubinisphaeraceae	Fuerstia	0	7.3e-08	0	0	0	1.08e-07	3.7e-08	7.7e-08
Bacteria	Planctomycetes	Planctomycetacia	Planctomycetales	Rubinisphaeraceae	Planctomicrobium	0	0	0	0	0	0	0	1.92e-07
Bacteria	Planctomycetes	Planctomycetacia	Planctomycetales	Rubinisphaeraceae	Rubinisphaera	0	7.3e-08	0	0	0	0	0	9e-08
Bacteria	Planctomycetes	Planctomycetacia	Planctomycetales	Rubinisphaeraceae	Rubinisphaeraceae_unclassified	5.09e-07	1.02e-07	4.64e-07	1.39e-07	4.2e-07	6.9e-08	2.05e-07	6.19e-07
Bacteria	Planctomycetes	Planctomycetacia	Planctomycetales	Rubinisphaeraceae	SH-PL14	0	0	2.92e-07	0	0	0	6.4e-08	1.34e-06
Bacteria	Planctomycetes	Planctomycetacia	Planctomycetales	Rubinisphaeraceae	uncultured	0	1.14e-07	4.1e-08	0	0	0	0	4.035e-06
Bacteria	Planctomycetes	Planctomycetacia	Planctomycetales	Schlesneriaceae	Planctopirus	2.46e-06	2.128e-06	7.87e-07	1.4284e-05	2.3843e-05	1.473e-06	4.747e-06	2.2706e-05
Bacteria	Planctomycetes	Planctomycetacia	Planctomycetales	Schlesneriaceae	Schlesneria	0.000295816	0.000365758	0.000323207	0.000320351	0.000612239	0.00061674	0.000482123	0.000460761
Bacteria	Planctomycetes	Planctomycetacia	Planctomycetales	Schlesneriaceae	Schlesneriaceae_unclassified	1.656e-06	2.595e-06	2.169e-06	9.6e-07	3.081e-06	6.563e-06	3.223e-06	3.484e-06
Bacteria	Planctomycetes	Planctomycetacia	Planctomycetales	uncultured	uncultured_ge	0.00105572	0.00102238	0.00072336	0.00122453	0.000455813	0.00041224	0.000402293	0.00118308
Bacteria	Planctomycetes	Planctomycetacia	uncultured	uncultured_fa	uncultured_ge	0.00022796	8.4063e-05	3.4469e-05	0.000117879	2.8152e-05	7.036e-06	8.672e-06	0.000111298
Bacteria	Planctomycetes	Planctomycetes_unclassified	Planctomycetes_unclassified	Planctomycetes_unclassified	Planctomycetes_unclassified	0.00120694	0.00115604	0.00107439	0.00167296	0.000721854	0.000756127	0.000877409	0.00159508
Bacteria	Planctomycetes	SPG12-343-353-B69	SPG12-343-353-B69_or	SPG12-343-353-B69_fa	SPG12-343-353-B69_ge	0	0	1.11e-07	0	5.73e-07	1.08e-07	0	0
Bacteria	Planctomycetes	vadinHA49	vadinHA49_or	vadinHA49_fa	vadinHA49_ge	0.000885718	0.000881468	0.000651873	0.00117318	0.00139795	0.000976072	0.000868013	0.00109134
Bacteria	Proteobacteria	Alphaproteobacteria	Acetobacterales	Acetobacteraceae	Acetobacter	1.489e-05	1.6274e-05	2.1086e-05	1.4042e-05	2.5352e-05	2.3417e-05	1.8086e-05	1.6066e-05
Bacteria	Proteobacteria	Alphaproteobacteria	Acetobacterales	Acetobacteraceae	Acetobacteraceae_ge	0.000334158	0.000237235	0.00038244	0.000294266	0.000573758	0.000394162	0.000433511	0.000350645
Bacteria	Proteobacteria	Alphaproteobacteria	Acetobacterales	Acetobacteraceae	Acetobacteraceae_unclassified	0.0153781	0.0114975	0.0142647	0.00968146	0.0219834	0.0157453	0.015705	0.0133079
Bacteria	Proteobacteria	Alphaproteobacteria	Acetobacterales	Acetobacteraceae	Acidicaldus	0.00292262	0.00342968	0.00453952	0.00281516	0.00684169	0.00642099	0.00657533	0.00500154
Bacteria	Proteobacteria	Alphaproteobacteria	Acetobacterales	Acetobacteraceae	Acidiphilium	0.000470186	0.000141982	0.000175906	0.000104361	0.000380342	8.9403e-05	9.1772e-05	8.8472e-05
Bacteria	Proteobacteria	Alphaproteobacteria	Acetobacterales	Acetobacteraceae	Acidisoma	0.0001786	0.000238106	0.000251179	0.000175033	0.000564757	0.000409222	0.000340357	0.000148939
Bacteria	Proteobacteria	Alphaproteobacteria	Acetobacterales	Acetobacteraceae	Acidisphaera	0.00139423	0.000875383	0.00130442	0.00082199	0.00187597	0.00151258	0.00155159	0.00117327
Bacteria	Proteobacteria	Alphaproteobacteria	Acetobacterales	Acetobacteraceae	Acidocella	0.000565281	0.000435635	0.000474303	0.000131771	0.00040185	0.000225422	0.000269188	0.0001828
Bacteria	Proteobacteria	Alphaproteobacteria	Acetobacterales	Acetobacteraceae	Acidomonas	3.234e-06	3.795e-06	5.69e-07	1.12e-06	3.06e-07	1.96e-07	3.38e-07	9.68e-07
Bacteria	Proteobacteria	Alphaproteobacteria	Acetobacterales	Acetobacteraceae	Ameyamaea	4.74e-07	1.489e-06	1.386e-06	5.75e-07	3.323e-06	7.37e-07	1.081e-06	1.09e-07
Bacteria	Proteobacteria	Alphaproteobacteria	Acetobacterales	Acetobacteraceae	Asaia	0.000663506	0.000572103	0.000796748	0.000540312	0.00114244	0.000867196	0.000876939	0.000843991
Bacteria	Proteobacteria	Alphaproteobacteria	Acetobacterales	Acetobacteraceae	Belnapia	2.322e-06	9.82e-07	1.403e-06	8.6e-08	2.4e-07	4.51e-07	9.53e-07	9.85e-07
Bacteria	Proteobacteria	Alphaproteobacteria	Acetobacterales	Acetobacteraceae	Craurococcus	6.09e-07	7.37e-07	1.456e-06	4.47e-07	2.27e-07	1.37e-07	1.634e-06	2.571e-06
Bacteria	Proteobacteria	Alphaproteobacteria	Acetobacterales	Acetobacteraceae	Endobacter	8.8359e-05	0.000157442	0.000122006	4.7322e-05	0.000155333	0.0001141	9.4021e-05	5.2387e-05
Bacteria	Proteobacteria	Alphaproteobacteria	Acetobacterales	Acetobacteraceae	Gluconacetobacter	9.1125e-05	7.0093e-05	6.491e-05	4.6904e-05	0.00010792	7.2441e-05	8.4232e-05	6.8013e-05
Bacteria	Proteobacteria	Alphaproteobacteria	Acetobacterales	Acetobacteraceae	Gluconobacter	1.766e-06	1.093e-06	3.019e-06	8.6e-08	2.27e-07	9.27e-07	8.3e-07	8.14e-07
Bacteria	Proteobacteria	Alphaproteobacteria	Acetobacterales	Acetobacteraceae	Granulibacter	3.475e-06	2.964e-06	1.0956e-05	1.0678e-05	3.3913e-05	1.0706e-05	1.4227e-05	2.164e-06
Bacteria	Proteobacteria	Alphaproteobacteria	Acetobacterales	Acetobacteraceae	Humitalea	2.568e-06	2.82e-06	4.162e-06	1.318e-06	3.247e-06	3.511e-06	4.62e-06	4.573e-06
Bacteria	Proteobacteria	Alphaproteobacteria	Acetobacterales	Acetobacteraceae	Komagataeibacter	4.712e-06	4.428e-06	4.734e-06	3.892e-06	6.914e-06	6.047e-06	4.521e-06	5.369e-06
Bacteria	Proteobacteria	Alphaproteobacteria	Acetobacterales	Acetobacteraceae	Kozakia	4.79e-07	1.839e-06	1.787e-06	2.238e-06	1.01e-06	7.97e-07	1.365e-06	1.288e-06
Bacteria	Proteobacteria	Alphaproteobacteria	Acetobacterales	Acetobacteraceae	Muricoccus	0	7.8e-08	4.7e-08	1.39e-07	0	2.99e-07	1.6e-08	0
Bacteria	Proteobacteria	Alphaproteobacteria	Acetobacterales	Acetobacteraceae	Neoasaia	1.124e-06	1.975e-06	1.766e-06	1.55e-06	4.674e-06	2.581e-06	2.329e-06	4.179e-06
Bacteria	Proteobacteria	Alphaproteobacteria	Acetobacterales	Acetobacteraceae	Neokomagataea	0	0	5.5e-08	0	0	0	0	0
Bacteria	Proteobacteria	Alphaproteobacteria	Acetobacterales	Acetobacteraceae	Nguyenibacter	4.47e-07	0	0	8.6e-08	0	2.12e-07	0	0
Bacteria	Proteobacteria	Alphaproteobacteria	Acetobacterales	Acetobacteraceae	Paracraurococcus	0	0	6.4e-08	0	2.49e-07	0	0	5.4e-08
Bacteria	Proteobacteria	Alphaproteobacteria	Acetobacterales	Acetobacteraceae	Rhodopila	0.000120465	4.0988e-05	7.4367e-05	5.3329e-05	0.000281334	6.8751e-05	7.0671e-05	6.8883e-05
Bacteria	Proteobacteria	Alphaproteobacteria	Acetobacterales	Acetobacteraceae	Rhodovarius	4.6755e-05	8.3085e-05	4.8939e-05	4.7857e-05	6.1691e-05	4.6177e-05	2.9715e-05	2.24e-05
Bacteria	Proteobacteria	Alphaproteobacteria	Acetobacterales	Acetobacteraceae	Rhodovastum	0.00148639	0.0016056	0.00141947	0.00106312	0.00131357	0.00161005	0.00166068	0.00166354
Bacteria	Proteobacteria	Alphaproteobacteria	Acetobacterales	Acetobacteraceae	Roseococcus	7.129e-06	1.6991e-05	1.1675e-05	8.437e-06	1.6487e-05	1.5924e-05	1.2101e-05	6.785e-06
Bacteria	Proteobacteria	Alphaproteobacteria	Acetobacterales	Acetobacteraceae	Roseomonas	6.284e-06	1.41e-06	2.162e-06	3.924e-06	3.48e-06	2.61e-07	2.009e-06	2.164e-06
Bacteria	Proteobacteria	Alphaproteobacteria	Acetobacterales	Acetobacteraceae	Rubritepida	3.33e-07	2.59e-07	5.25e-07	4.18e-07	5.1e-06	6.15e-07	3.57e-07	6.93e-07
Bacteria	Proteobacteria	Alphaproteobacteria	Acetobacterales	Acetobacteraceae	Swaminathania	0	0	1.78e-07	1.14e-07	2.4e-07	6.9e-08	6.8e-08	0
Bacteria	Proteobacteria	Alphaproteobacteria	Acetobacterales	Acetobacteraceae	Tanticharoenia	3.51e-07	1.14e-07	6.81e-07	0	4.2e-07	2.6e-07	4.02e-07	3.55e-07
Bacteria	Proteobacteria	Alphaproteobacteria	Acetobacterales	Acetobacteraceae	uncultured	0.00625935	0.00405765	0.00558333	0.00364167	0.00939264	0.00640038	0.00617084	0.00478416
Bacteria	Proteobacteria	Alphaproteobacteria	Acetobacterales	Acetobacterales_fa	Acetobacterales_ge	0	0	4.6e-08	0	0	0	8.7e-08	2.82e-07
Bacteria	Proteobacteria	Alphaproteobacteria	Acetobacterales	Acetobacterales_Incertae_Sedis	Acetobacterales_Incertae_Sedis_ge	0	1.02e-07	2.01e-07	0	0	2.01e-07	3.3e-08	7.4e-08
Bacteria	Proteobacteria	Alphaproteobacteria	Acetobacterales	Acetobacterales_Incertae_Sedis	Acetobacterales_Incertae_Sedis_unclassified	2.9e-07	2.58e-07	6.1e-07	2.87e-07	6.92e-07	1.74e-07	2.62e-07	4.67e-07
Bacteria	Proteobacteria	Alphaproteobacteria	Acetobacterales	Acetobacterales_Incertae_Sedis	Oleomonas	1.492e-06	2.6e-07	2.25e-07	1.99e-07	1.53e-07	0	1.38e-07	2.46e-07
Bacteria	Proteobacteria	Alphaproteobacteria	Acetobacterales	Acetobacterales_Incertae_Sedis	uncultured	0	0	6.25e-07	1.47e-07	0	1.91e-07	2.02e-07	4.69e-07
Bacteria	Proteobacteria	Alphaproteobacteria	Acetobacterales	Acetobacterales_Incertae_Sedis	Zavarzinia	0	0	3.9e-08	0	1.53e-07	0	1.5e-07	1.44e-07
Bacteria	Proteobacteria	Alphaproteobacteria	Acetobacterales	Acetobacterales_unclassified	Acetobacterales_unclassified	4.864e-05	3.8618e-05	4.6513e-05	4.0465e-05	6.1571e-05	4.4463e-05	4.351e-05	3.9621e-05
Bacteria	Proteobacteria	Alphaproteobacteria	Acetobacterales	Elioraeaceae	Elioraea	0	0	0	0	0	1.15e-07	0	0
Bacteria	Proteobacteria	Alphaproteobacteria	Alphaproteobacteria_Incertae_Sedis	Unknown_Family	Acuticoccus	0	1.75e-07	1.13e-07	0	4.77e-07	6.9e-08	1.66e-07	0
Bacteria	Proteobacteria	Alphaproteobacteria	Alphaproteobacteria_Incertae_Sedis	Unknown_Family	Meganema	0	0	0	0	0	0	3.9e-08	0
Bacteria	Proteobacteria	Alphaproteobacteria	Alphaproteobacteria_Incertae_Sedis	Unknown_Family	Unknown_Family_unclassified	0	0	0	0	0	0	1.6e-08	0
Bacteria	Proteobacteria	Alphaproteobacteria	Alphaproteobacteria_unclassified	Alphaproteobacteria_unclassified	Alphaproteobacteria_unclassified	0.00909262	0.00982755	0.00928285	0.00882631	0.0060754	0.00619248	0.00651974	0.00931161
Bacteria	Proteobacteria	Alphaproteobacteria	Azospirillales	Azospirillaceae	Azospirillaceae_unclassified	0.000203173	0.000250192	0.000197022	0.00023714	4.3467e-05	6.5166e-05	6.9778e-05	0.000141991
Bacteria	Proteobacteria	Alphaproteobacteria	Azospirillales	Azospirillaceae	Azospirillum	5.0955e-05	4.9044e-05	4.8012e-05	4.4339e-05	2.5304e-05	3.7906e-05	3.9979e-05	6.9863e-05
Bacteria	Proteobacteria	Alphaproteobacteria	Azospirillales	Azospirillaceae	Desertibacter	2.517e-06	7.61e-07	1.726e-06	1.299e-06	4.79e-07	1.37e-07	2e-07	8.02e-07
Bacteria	Proteobacteria	Alphaproteobacteria	Azospirillales	Azospirillaceae	Nitrospirillum	2.1517e-05	1.6737e-05	1.942e-05	1.4904e-05	1.6252e-05	1.737e-05	1.9249e-05	2.971e-05
Bacteria	Proteobacteria	Alphaproteobacteria	Azospirillales	Azospirillaceae	Niveispirillum	0	0	0	2.53e-07	0	0	0	1.64e-07
Bacteria	Proteobacteria	Alphaproteobacteria	Azospirillales	Azospirillaceae	Rhodocista	0	0	6e-08	4.47e-07	0	0	1.08e-07	0
Bacteria	Proteobacteria	Alphaproteobacteria	Azospirillales	Azospirillaceae	Skermanella	5.879e-06	9.535e-06	6.893e-06	1.4336e-05	4.527e-06	4.499e-06	5.252e-06	8.685e-06
Bacteria	Proteobacteria	Alphaproteobacteria	Azospirillales	Azospirillaceae	uncultured	3.777e-06	7.13e-06	6.907e-06	4.308e-06	2.506e-06	1.789e-06	3.036e-06	1.0213e-05
Bacteria	Proteobacteria	Alphaproteobacteria	Azospirillales	Azospirillales_Incertae_Sedis	Stella	5.5418e-05	4.2282e-05	4.2123e-05	2.3324e-05	6.1248e-05	3.3895e-05	3.193e-05	3.203e-05
Bacteria	Proteobacteria	Alphaproteobacteria	Azospirillales	Azospirillales_unclassified	Azospirillales_unclassified	0.000144111	0.000182519	0.000160762	0.000150513	6.0555e-05	7.7278e-05	8.0429e-05	9.4651e-05
Bacteria	Proteobacteria	Alphaproteobacteria	Azospirillales	Inquilinaceae	Inquilinus	0.00059774	0.000440226	0.000619506	0.000321938	0.000895396	0.000719868	0.000797411	0.000608786
Bacteria	Proteobacteria	Alphaproteobacteria	Azospirillales	uncultured	uncultured_ge	0.000192084	0.000304321	0.000326308	0.000214133	3.68e-05	7.252e-05	0.000117939	0.000159628
Bacteria	Proteobacteria	Alphaproteobacteria	Caedibacterales	Caedibacteraceae	Caedibacter	9.713e-06	1.9621e-05	1.3008e-05	7.159e-06	8.98e-06	2.1785e-05	9.616e-06	1.1186e-05
Bacteria	Proteobacteria	Alphaproteobacteria	Caedibacterales	Caedibacteraceae	Caedibacteraceae_unclassified	4.31e-07	4.15e-07	5.12e-07	6.79e-07	4.02e-07	1.525e-06	5.84e-07	1.18e-07
Bacteria	Proteobacteria	Alphaproteobacteria	Caedibacterales	Caedibacteraceae	Candidatus_Nucleicultrix	0	1.51e-07	9.3e-08	0	2.4e-07	0	3.1e-08	9e-08
Bacteria	Proteobacteria	Alphaproteobacteria	Caedibacterales	Caedibacteraceae	uncultured	0	0	1.18e-07	0	0	2.9e-07	3.8e-08	0
Bacteria	Proteobacteria	Alphaproteobacteria	Caulobacterales	Caulobacteraceae	Asticcacaulis	1.4913e-05	2.7151e-05	1.3885e-05	2.3198e-05	2.5471e-05	4.8869e-05	3.331e-05	2.8197e-05
Bacteria	Proteobacteria	Alphaproteobacteria	Caulobacterales	Caulobacteraceae	Brevundimonas	7.29e-06	9.028e-06	6.78e-06	5.827e-06	1.2928e-05	6.181e-06	7.619e-06	1.6768e-05
Bacteria	Proteobacteria	Alphaproteobacteria	Caulobacterales	Caulobacteraceae	Caulobacter	0.000152175	0.000172333	0.000167454	0.000123592	0.000354964	0.000233784	0.000204616	0.000181646
Bacteria	Proteobacteria	Alphaproteobacteria	Caulobacterales	Caulobacteraceae	Caulobacteraceae_ge	2.729e-06	3.566e-06	2.994e-06	2.879e-06	1.3916e-05	4.067e-06	4.724e-06	3.961e-06
Bacteria	Proteobacteria	Alphaproteobacteria	Caulobacterales	Caulobacteraceae	Caulobacteraceae_unclassified	0.00105787	0.00101092	0.00119815	0.000679842	0.00201103	0.00136102	0.00139859	0.000977716
Bacteria	Proteobacteria	Alphaproteobacteria	Caulobacterales	Caulobacteraceae	Phenylobacterium	0.000817346	0.000878127	0.000934209	0.000604702	0.00194617	0.00123123	0.00118967	0.00101099
Bacteria	Proteobacteria	Alphaproteobacteria	Caulobacterales	Caulobacteraceae	PMMR1	4.3689e-05	5.6381e-05	4.8806e-05	2.3607e-05	8.1036e-05	5.4168e-05	5.3707e-05	2.6833e-05
Bacteria	Proteobacteria	Alphaproteobacteria	Caulobacterales	Caulobacteraceae	uncultured	0.00105747	0.000977979	0.00130284	0.000711317	0.00215487	0.00156384	0.0016319	0.00100909
Bacteria	Proteobacteria	Alphaproteobacteria	Caulobacterales	Caulobacterales_unclassified	Caulobacterales_unclassified	1.6683e-05	1.9671e-05	2.3101e-05	1.9655e-05	4.4342e-05	2.857e-05	2.525e-05	2.5749e-05
Bacteria	Proteobacteria	Alphaproteobacteria	Caulobacterales	Hyphomonadaceae	Glycocaulis	0	0	4.1e-08	0	0	0	0	0
Bacteria	Proteobacteria	Alphaproteobacteria	Caulobacterales	Hyphomonadaceae	Henriciella	0	0	0	0	0	0	0	1.64e-07
Bacteria	Proteobacteria	Alphaproteobacteria	Caulobacterales	Hyphomonadaceae	Hirschia	0	5.37e-07	2.24e-07	2.309e-06	4.88e-07	9.328e-06	9.38e-07	3.9073e-05
Bacteria	Proteobacteria	Alphaproteobacteria	Caulobacterales	Hyphomonadaceae	Hyphomonadaceae_unclassified	2.434e-06	1.508e-06	1.019e-06	1.032e-05	2.39e-07	3.24e-06	1.989e-06	3.4663e-05
Bacteria	Proteobacteria	Alphaproteobacteria	Caulobacterales	Hyphomonadaceae	Hyphomonas	0	0	0	1.47e-07	0	0	4.3e-08	2.367e-06
Bacteria	Proteobacteria	Alphaproteobacteria	Caulobacterales	Hyphomonadaceae	Ponticaulis	0	0	0	0	0	0	0	2.621e-06
Bacteria	Proteobacteria	Alphaproteobacteria	Caulobacterales	Hyphomonadaceae	SWB02	1.6863e-05	8.091e-06	8.331e-06	4.3216e-05	7.647e-06	7.84e-06	1.0377e-05	0.000162404
Bacteria	Proteobacteria	Alphaproteobacteria	Caulobacterales	Hyphomonadaceae	UKL13-1	0	6.15e-07	0	2.33e-07	0	6.9e-08	7.1e-08	3.171e-06
Bacteria	Proteobacteria	Alphaproteobacteria	Caulobacterales	Hyphomonadaceae	uncultured	1.76e-07	0	5.5e-08	5.48e-07	0	0	7.9e-08	5.723e-06
Bacteria	Proteobacteria	Alphaproteobacteria	Caulobacterales	Hyphomonadaceae	Woodsholea	0	1.02e-07	4.8e-08	0	0	0	1.22e-07	0
Bacteria	Proteobacteria	Alphaproteobacteria	Caulobacterales	Parvularculaceae	Amphiplicatus	0	0	1.11e-07	2.87e-07	0	0	4.3e-08	9e-08
Bacteria	Proteobacteria	Alphaproteobacteria	Caulobacterales	Parvularculaceae	Parvularculaceae_unclassified	0	0	0	0	0	0	1.39e-07	0
Bacteria	Proteobacteria	Alphaproteobacteria	Caulobacterales	uncultured	uncultured_ge	0	0	0	0	0	1.81e-07	0	0
Bacteria	Proteobacteria	Alphaproteobacteria	Dongiales	Dongiaceae	Dongia	4.657e-06	7.791e-06	4.734e-06	1.6919e-05	3.8657e-05	1.9515e-05	3.63e-06	9.7092e-05
Bacteria	Proteobacteria	Alphaproteobacteria	Elsterales	Elsteraceae	Aliidongia	0.00022673	9.9492e-05	0.000118418	7.2951e-05	0.000212634	0.000121736	0.000142204	0.000192196
Bacteria	Proteobacteria	Alphaproteobacteria	Elsterales	Elsteraceae	Elstera	3.6e-07	1.828e-06	4.66e-07	2.78e-07	3.91e-07	3.97e-07	3.67e-07	1.488e-06
Bacteria	Proteobacteria	Alphaproteobacteria	Elsterales	Elsteraceae	Elsteraceae_ge	2.3521e-05	7.896e-06	8.305e-06	9.625e-06	8.744e-06	5.531e-06	1.0717e-05	1.7026e-05
Bacteria	Proteobacteria	Alphaproteobacteria	Elsterales	Elsteraceae	Elsteraceae_unclassified	0.000160635	0.000100212	0.000105866	9.1738e-05	0.00011169	8.7837e-05	9.4009e-05	0.0001275
Bacteria	Proteobacteria	Alphaproteobacteria	Elsterales	Elsteraceae	uncultured	0.000139063	0.000138477	0.000130685	0.000108603	9.4446e-05	0.000132822	0.000120445	0.000186372
Bacteria	Proteobacteria	Alphaproteobacteria	Elsterales	Elsterales_unclassified	Elsterales_unclassified	0.00194363	0.00228093	0.00177798	0.00185586	0.000670406	0.000770111	0.000809964	0.0011352
Bacteria	Proteobacteria	Alphaproteobacteria	Elsterales	uncultured	uncultured_ge	0.0190656	0.0247792	0.0221421	0.0179031	0.00853217	0.00882774	0.010974	0.0104183
Bacteria	Proteobacteria	Alphaproteobacteria	Elsterales	URHD0088	URHD0088_ge	0.0016825	0.00180233	0.00117161	0.0015363	0.000254207	0.000284812	0.000284883	0.000925832
Bacteria	Proteobacteria	Alphaproteobacteria	Holosporales	Holosporaceae	Candidatus_Bealeia	3.51e-07	7.3e-08	5.5e-08	0	2.39e-07	2.12e-07	1.46e-07	1.73e-07
Bacteria	Proteobacteria	Alphaproteobacteria	Holosporales	Holosporaceae	Candidatus_Gortzia	1.84e-07	2.93e-07	5.07e-07	1.72e-07	4.53e-07	1.397e-06	6.05e-07	1.253e-06
Bacteria	Proteobacteria	Alphaproteobacteria	Holosporales	Holosporaceae	Candidatus_Paraholospora	3.68e-07	1.14e-07	2e-07	0	0	0	3.98e-07	3.93e-07
Bacteria	Proteobacteria	Alphaproteobacteria	Holosporales	Holosporaceae	Holospora	0	0	1.47e-07	0	0	2.31e-07	9.4e-08	7.68e-07
Bacteria	Proteobacteria	Alphaproteobacteria	Holosporales	Holosporaceae	Holosporaceae_ge	5.0007e-05	3.0913e-05	6.2948e-05	4.2364e-05	1.5163e-05	1.5641e-05	1.805e-05	3.3338e-05
Bacteria	Proteobacteria	Alphaproteobacteria	Holosporales	Holosporaceae	Holosporaceae_unclassified	9.736e-06	4.793e-06	2.72e-06	6.862e-06	5.125e-06	4.828e-06	3.215e-06	5.954e-06
Bacteria	Proteobacteria	Alphaproteobacteria	Holosporales	Holosporaceae	uncultured	0.000114945	0.000103169	7.4045e-05	8.9013e-05	9.6982e-05	0.000106355	8.0476e-05	7.5232e-05
Bacteria	Proteobacteria	Alphaproteobacteria	Kordiimonadales	Kordiimonadaceae	Kordiimonas	0	0	0	0	0	0	0	1.64e-07
Bacteria	Proteobacteria	Alphaproteobacteria	Kordiimonadales	uncultured	uncultured_ge	0	0	0	0	0	0	0	1.64e-07
Bacteria	Proteobacteria	Alphaproteobacteria	Micavibrionales	Micavibrionaceae	Micavibrio	3.51e-07	3.171e-06	8.56e-07	7.83e-07	1.668e-06	2.56e-06	2.216e-06	7.59e-07
Bacteria	Proteobacteria	Alphaproteobacteria	Micavibrionales	Micavibrionaceae	Micavibrionaceae_unclassified	4.97e-06	6.501e-06	1.41e-06	1.245e-06	1.66e-06	1.802e-06	2.398e-06	3.252e-06
Bacteria	Proteobacteria	Alphaproteobacteria	Micavibrionales	Micavibrionaceae	uncultured	1.2573e-05	1.1231e-05	1.0063e-05	9.371e-06	1.1886e-05	1.4278e-05	1.5339e-05	2.7475e-05
Bacteria	Proteobacteria	Alphaproteobacteria	Micavibrionales	Micavibrionales_unclassified	Micavibrionales_unclassified	8.815e-06	1.4346e-05	6.274e-06	6.418e-06	3.628e-06	8.108e-06	1.091e-05	1.0902e-05
Bacteria	Proteobacteria	Alphaproteobacteria	Micavibrionales	uncultured	uncultured_ge	3.518e-06	3.578e-06	1.569e-06	2.159e-06	1.94e-06	4.349e-06	3.08e-06	4.802e-06
Bacteria	Proteobacteria	Alphaproteobacteria	Micropepsales	Micropepsaceae	Micropepsaceae_ge	9.589e-06	1.0622e-05	8.192e-06	9.02e-06	1.66e-06	4.546e-06	4.143e-06	7.182e-06
Bacteria	Proteobacteria	Alphaproteobacteria	Micropepsales	Micropepsaceae	Micropepsaceae_unclassified	0.000238364	0.000205255	0.000262303	0.000240915	0.000249752	0.000297222	0.000280076	0.000259747
Bacteria	Proteobacteria	Alphaproteobacteria	Micropepsales	Micropepsaceae	Micropepsis	1.0469e-05	8.263e-06	1.0246e-05	1.0712e-05	2.3678e-05	1.4043e-05	1.219e-05	2.358e-05
Bacteria	Proteobacteria	Alphaproteobacteria	Micropepsales	Micropepsaceae	Rhizomicrobium	4.8013e-05	4.5676e-05	5.8173e-05	7.2776e-05	6.2526e-05	7.4182e-05	5.8149e-05	9.1815e-05
Bacteria	Proteobacteria	Alphaproteobacteria	Micropepsales	Micropepsaceae	uncultured	0.00127114	0.00130671	0.00161118	0.00124046	0.00169443	0.00204593	0.00172654	0.00183051
Bacteria	Proteobacteria	Alphaproteobacteria	NRL2	NRL2_fa	NRL2_ge	0	0	0	0	0	0	0	1.537e-06
Bacteria	Proteobacteria	Alphaproteobacteria	Paracaedibacterales	Paracaedibacteraceae	Candidatus_Captivus	1.585e-05	2.0329e-05	1.7878e-05	1.4422e-05	1.1842e-05	1.69e-05	1.6625e-05	1.9931e-05
Bacteria	Proteobacteria	Alphaproteobacteria	Paracaedibacterales	Paracaedibacteraceae	Candidatus_Finniella	1.2051e-05	1.539e-05	1.2488e-05	1.0188e-05	1.8435e-05	1.6417e-05	1.4179e-05	1.4011e-05
Bacteria	Proteobacteria	Alphaproteobacteria	Paracaedibacterales	Paracaedibacteraceae	Candidatus_Odyssella	0	0	3.9e-08	0	0	0	0	0
Bacteria	Proteobacteria	Alphaproteobacteria	Paracaedibacterales	Paracaedibacteraceae	Candidatus_Paracaedibacter	6.0666e-05	6.9978e-05	8.1222e-05	6.1201e-05	8.4012e-05	7.6705e-05	7.0639e-05	6.0189e-05
Bacteria	Proteobacteria	Alphaproteobacteria	Paracaedibacterales	Paracaedibacteraceae	Paracaedibacteraceae_ge	5.27e-07	2.69e-07	0	0	1.53e-07	7.6e-08	2.22e-07	2.28e-07
Bacteria	Proteobacteria	Alphaproteobacteria	Paracaedibacterales	Paracaedibacteraceae	Paracaedibacteraceae_unclassified	2.6518e-05	2.7516e-05	2.4324e-05	2.5937e-05	2.8554e-05	2.1281e-05	2.1529e-05	2.3221e-05
Bacteria	Proteobacteria	Alphaproteobacteria	Paracaedibacterales	Paracaedibacteraceae	uncultured	2.3246e-05	1.4084e-05	1.0902e-05	1.6462e-05	1.405e-05	1.0876e-05	1.114e-05	1.74e-05
Bacteria	Proteobacteria	Alphaproteobacteria	Parvibaculales	Parvibaculaceae	Mf105b01	0	0	0	0	0	0	0	1.64e-07
Bacteria	Proteobacteria	Alphaproteobacteria	Parvibaculales	Parvibaculaceae	Parvibaculaceae_unclassified	0	0	3.9e-08	8.6e-08	0	0	0	7.59e-07
Bacteria	Proteobacteria	Alphaproteobacteria	Parvibaculales	Parvibaculaceae	Parvibaculum	3.51e-07	2.34e-07	8.4e-08	2.95e-07	2.39e-07	0	3.4e-08	8.78e-07
Bacteria	Proteobacteria	Alphaproteobacteria	Parvibaculales	Parvibaculaceae	Rhodoligotrophos	1.49e-07	1.192e-06	3.93e-07	1.39e-07	2.39e-07	3.95e-07	1.09e-07	2.3e-06
Bacteria	Proteobacteria	Alphaproteobacteria	Parvibaculales	Parvibaculaceae	uncultured	3.51e-07	0	2.74e-07	2.517e-06	0	9.8e-08	0	7.148e-06
Bacteria	Proteobacteria	Alphaproteobacteria	Parvibaculales	Parvibaculales_unclassified	Parvibaculales_unclassified	0	7.3e-08	0	2.87e-07	0	1.74e-07	3.7e-08	0
Bacteria	Proteobacteria	Alphaproteobacteria	Puniceispirillales	EF100-94H03	EF100-94H03_ge	0	0	0	0	0	0	0	7.7e-08
Bacteria	Proteobacteria	Alphaproteobacteria	Puniceispirillales	Puniceispirillales_fa	Puniceispirillales_ge	1.76e-07	7.28e-07	4.6e-08	1.031e-06	2.39e-07	0	7.1e-08	1.5652e-05
Bacteria	Proteobacteria	Alphaproteobacteria	Puniceispirillales	Puniceispirillales_Incertae_Sedis	Constrictibacter	9.47e-07	1.883e-06	1.555e-06	1.415e-06	2.313e-06	2.136e-06	1.328e-06	5.24e-07
Bacteria	Proteobacteria	Alphaproteobacteria	Puniceispirillales	Puniceispirillales_unclassified	Puniceispirillales_unclassified	4.87e-07	4.56e-07	9.21e-07	1.47e-07	7.38e-07	1.352e-06	1.162e-06	7.78e-07
Bacteria	Proteobacteria	Alphaproteobacteria	Puniceispirillales	SAR116_clade	Candidatus_Puniceispirillum	1.84e-07	0	9.8e-08	0	0	8.5e-08	0	0
Bacteria	Proteobacteria	Alphaproteobacteria	Puniceispirillales	SAR116_clade	SAR116_clade_unclassified	1.27e-07	0	0	0	0	2.12e-07	1.6e-08	0
Bacteria	Proteobacteria	Alphaproteobacteria	Puniceispirillales	uncultured	uncultured_ge	1.76e-07	1.02e-07	6.16e-07	0	1.792e-06	2.693e-06	1.532e-06	3.56e-07
Bacteria	Proteobacteria	Alphaproteobacteria	Reyranellales	Reyranellaceae	Reyranella	0.00103189	0.00104804	0.00127645	0.00103574	0.00101299	0.00131835	0.00177184	0.00222487
Bacteria	Proteobacteria	Alphaproteobacteria	Reyranellales	Reyranellaceae	Reyranellaceae_unclassified	9.213e-06	4.344e-06	6.614e-06	9.022e-06	7.779e-06	5.361e-06	8.193e-06	1.3197e-05
Bacteria	Proteobacteria	Alphaproteobacteria	Reyranellales	Reyranellaceae	uncultured	6.06e-07	5.9e-07	7.71e-07	3.05e-06	4.77e-07	6.72e-07	6.38e-07	1.8473e-05
Bacteria	Proteobacteria	Alphaproteobacteria	Rhizobiales	A0839	A0839_ge	3.0501e-05	2.8929e-05	1.717e-05	0.000133864	3.5068e-05	1.1044e-05	1.1205e-05	0.000224537
Bacteria	Proteobacteria	Alphaproteobacteria	Rhizobiales	Amb-16S-1323	Amb-16S-1323_ge	1.6628e-05	2.3841e-05	1.302e-05	3.6647e-05	3.255e-06	7.812e-06	4.741e-06	1.8401e-05
Bacteria	Proteobacteria	Alphaproteobacteria	Rhizobiales	Beijerinckiaceae	1174-901-12	0.000343507	0.000218342	0.000288876	0.000172636	0.00112159	0.000106239	0.000133398	0.000102396
Bacteria	Proteobacteria	Alphaproteobacteria	Rhizobiales	Beijerinckiaceae	28-YEA-48	8.312e-06	8.099e-06	7.573e-06	1.0295e-05	1.1653e-05	1.3855e-05	1.0717e-05	1.0225e-05
Bacteria	Proteobacteria	Alphaproteobacteria	Rhizobiales	Beijerinckiaceae	alphaI_cluster	4.3073e-05	4.2093e-05	4.3854e-05	0.00014066	4.7727e-05	2.9834e-05	4.9253e-05	0.000149436
Bacteria	Proteobacteria	Alphaproteobacteria	Rhizobiales	Beijerinckiaceae	Beijerinckia	6.6366e-05	3.5965e-05	7.3758e-05	6.2422e-05	4.8284e-05	3.4578e-05	3.2029e-05	6.6208e-05
Bacteria	Proteobacteria	Alphaproteobacteria	Rhizobiales	Beijerinckiaceae	Beijerinckiaceae_ge	8.044e-06	1.763e-06	2.7e-08	1.9968e-05	0	2.01e-07	2.07e-07	1.9437e-05
Bacteria	Proteobacteria	Alphaproteobacteria	Rhizobiales	Beijerinckiaceae	Beijerinckiaceae_unclassified	0.00686734	0.00492305	0.00556987	0.00479397	0.00463989	0.00379914	0.00419726	0.00422411
Bacteria	Proteobacteria	Alphaproteobacteria	Rhizobiales	Beijerinckiaceae	Bosea	2.571e-06	1.175e-06	9.59e-07	1.009e-06	3.011e-06	2.102e-06	5.39e-07	2.64e-06
Bacteria	Proteobacteria	Alphaproteobacteria	Rhizobiales	Beijerinckiaceae	Camelimonas	2.258e-06	3.909e-06	1.54e-07	3.19e-06	7.05e-07	2.95e-07	1.16e-07	2.163e-06
Bacteria	Proteobacteria	Alphaproteobacteria	Rhizobiales	Beijerinckiaceae	Chelatococcus	0.000370969	0.000254758	0.000229747	0.000176499	6.393e-06	5.4533e-05	7.6145e-05	0.000113376
Bacteria	Proteobacteria	Alphaproteobacteria	Rhizobiales	Beijerinckiaceae	FFCH5858	2.453e-06	2.776e-06	6.88e-07	2.695e-06	2.49e-07	1.098e-06	3.54e-07	1.452e-06
Bacteria	Proteobacteria	Alphaproteobacteria	Rhizobiales	Beijerinckiaceae	FukuN57	4.122e-06	4.039e-06	5.285e-06	5.222e-06	5.352e-06	7.341e-06	5.728e-06	5.82e-06
Bacteria	Proteobacteria	Alphaproteobacteria	Rhizobiales	Beijerinckiaceae	Methylobacterium	1.6084e-05	7.306e-06	9.119e-06	7.142e-06	5.2677e-05	6.746e-06	6.503e-06	1.2794e-05
Bacteria	Proteobacteria	Alphaproteobacteria	Rhizobiales	Beijerinckiaceae	Methylocapsa	0.00495038	0.00295121	0.00362637	0.0019872	0.00020893	0.000946965	0.0014139	0.00162282
Bacteria	Proteobacteria	Alphaproteobacteria	Rhizobiales	Beijerinckiaceae	Methylocella	0.000111645	0.000106764	0.000229777	0.000196071	6.3245e-05	6.1246e-05	6.6003e-05	0.000216617
Bacteria	Proteobacteria	Alphaproteobacteria	Rhizobiales	Beijerinckiaceae	Methylocystis	0.000265506	0.000229623	0.000219194	0.000263416	0.000181298	0.000146517	0.000169622	0.000199499
Bacteria	Proteobacteria	Alphaproteobacteria	Rhizobiales	Beijerinckiaceae	Methyloferula	7.433e-06	2.001e-06	3.142e-06	1.439e-06	2.306e-06	2.412e-06	1.456e-06	2.233e-06
Bacteria	Proteobacteria	Alphaproteobacteria	Rhizobiales	Beijerinckiaceae	Methylorosula	2.5252e-05	3.2868e-05	1.9757e-05	2.6679e-05	1.6983e-05	6.445e-06	9.977e-06	9.605e-06
Bacteria	Proteobacteria	Alphaproteobacteria	Rhizobiales	Beijerinckiaceae	Methylosinus	3.5511e-05	2.0292e-05	2.5103e-05	3.2509e-05	4.6471e-05	2.2009e-05	3.0033e-05	2.1293e-05
Bacteria	Proteobacteria	Alphaproteobacteria	Rhizobiales	Beijerinckiaceae	Methylovirgula	0.000761182	0.000409248	0.000499689	0.000431119	9.4853e-05	0.000141986	0.000229639	0.000349374
Bacteria	Proteobacteria	Alphaproteobacteria	Rhizobiales	Beijerinckiaceae	Microvirga	1.546e-05	1.8908e-05	1.4159e-05	1.7967e-05	6.215e-06	6.608e-06	8.889e-06	1.4472e-05
Bacteria	Proteobacteria	Alphaproteobacteria	Rhizobiales	Beijerinckiaceae	Neo-b11	0	3.73e-07	1.64e-07	6e-07	2.39e-07	4.81e-07	1.91e-07	3.28e-07
Bacteria	Proteobacteria	Alphaproteobacteria	Rhizobiales	Beijerinckiaceae	Psychroglaciecola	2.2318e-05	1.5053e-05	6.956e-06	1.8043e-05	1.7433e-05	7.032e-06	5.815e-06	1.4176e-05
Bacteria	Proteobacteria	Alphaproteobacteria	Rhizobiales	Beijerinckiaceae	Qingshengfania	0	0	5.5e-08	4.36e-07	0	0	0	0
Bacteria	Proteobacteria	Alphaproteobacteria	Rhizobiales	Beijerinckiaceae	Rhodoblastus	9.7706e-05	5.6781e-05	7.6232e-05	0.000306154	8.7562e-05	4.3915e-05	7.2237e-05	0.000339539
Bacteria	Proteobacteria	Alphaproteobacteria	Rhizobiales	Beijerinckiaceae	Roseiarcus	0.00849267	0.00892692	0.0129536	0.00489289	0.0221754	0.0177061	0.0196714	0.00749687
Bacteria	Proteobacteria	Alphaproteobacteria	Rhizobiales	Beijerinckiaceae	Salinarimonas	8.93e-07	7.3e-08	1.08e-07	2.33e-07	0	0	7.6e-08	3.29e-07
Bacteria	Proteobacteria	Alphaproteobacteria	Rhizobiales	Beijerinckiaceae	uncultured	1.8645e-05	8.7865e-05	4.3906e-05	6.8808e-05	6.482e-06	1.1413e-05	3.053e-05	3.0496e-05
Bacteria	Proteobacteria	Alphaproteobacteria	Rhizobiales	C2U	C2U_ge	5.01e-07	4.957e-06	1.54e-07	3.484e-06	0	9.8e-08	3.6e-08	2.87e-06
Bacteria	Proteobacteria	Alphaproteobacteria	Rhizobiales	D05-2	D05-2_ge	1.259e-06	1.331e-06	1.976e-06	1.312e-06	1.53e-07	7.2e-07	1.517e-06	1.5639e-05
Bacteria	Proteobacteria	Alphaproteobacteria	Rhizobiales	Devosiaceae	Arsenicitalea	1.091e-05	1.129e-05	1.6093e-05	1.4573e-05	2.4002e-05	2.1107e-05	7.38e-06	2.5751e-05
Bacteria	Proteobacteria	Alphaproteobacteria	Rhizobiales	Devosiaceae	Cucumibacter	0	0	0	0	0	0	0	2.75e-07
Bacteria	Proteobacteria	Alphaproteobacteria	Rhizobiales	Devosiaceae	Devosia	2.8145e-05	2.6861e-05	2.8122e-05	3.2301e-05	7.4749e-05	4.3119e-05	1.7184e-05	4.819e-05
Bacteria	Proteobacteria	Alphaproteobacteria	Rhizobiales	Devosiaceae	Devosiaceae_ge	3.46e-07	1.56e-07	4.8e-08	2.95e-07	2.214e-06	1.276e-06	5.48e-07	5.76e-07
Bacteria	Proteobacteria	Alphaproteobacteria	Rhizobiales	Devosiaceae	Devosiaceae_unclassified	3.6799e-05	4.1317e-05	3.3366e-05	4.7936e-05	9.9049e-05	5.8398e-05	1.9927e-05	6.4904e-05
Bacteria	Proteobacteria	Alphaproteobacteria	Rhizobiales	Devosiaceae	Paradevosia	0	1.14e-07	6.8e-08	0	7.04e-07	4.76e-07	1.38e-07	3.84e-07
Bacteria	Proteobacteria	Alphaproteobacteria	Rhizobiales	Devosiaceae	Pelagibacterium	5.22e-07	7.81e-07	3e-07	1.39e-07	1.692e-06	3.73e-07	1.04e-07	8.67e-07
Bacteria	Proteobacteria	Alphaproteobacteria	Rhizobiales	Devosiaceae	uncultured	8.046e-06	8.694e-06	8.881e-06	1.4479e-05	1.9995e-05	9.101e-06	4.367e-06	1.6035e-05
Bacteria	Proteobacteria	Alphaproteobacteria	Rhizobiales	Devosiaceae	Youhaiella	0	1.86e-07	2.25e-07	1.586e-06	1.224e-06	9.8e-08	2.53e-07	4.97e-07
Bacteria	Proteobacteria	Alphaproteobacteria	Rhizobiales	Hyphomicrobiaceae	Filomicrobium	7.03e-07	1.18e-06	9.14e-07	3.36e-06	2.4e-07	7.96e-07	5.47e-07	1.164e-06
Bacteria	Proteobacteria	Alphaproteobacteria	Rhizobiales	Hyphomicrobiaceae	Hyphomicrobiaceae_unclassified	0.000197947	0.000228035	0.000170393	0.000505779	3.9788e-05	6.2201e-05	7.2774e-05	0.000410997
Bacteria	Proteobacteria	Alphaproteobacteria	Rhizobiales	Hyphomicrobiaceae	Hyphomicrobium	6.1403e-05	9.8944e-05	5.362e-05	0.000236378	5.957e-06	2.6325e-05	1.8788e-05	0.000380004
Bacteria	Proteobacteria	Alphaproteobacteria	Rhizobiales	Hyphomicrobiaceae	Pedomicrobium	0.000580627	0.000658948	0.000440117	0.00140362	0.000120238	0.000191768	0.000200141	0.00107808
Bacteria	Proteobacteria	Alphaproteobacteria	Rhizobiales	Hyphomicrobiaceae	uncultured	6.429e-05	8.1178e-05	5.3745e-05	0.000161587	4.92e-06	2.0103e-05	2.1474e-05	0.000113446
Bacteria	Proteobacteria	Alphaproteobacteria	Rhizobiales	Kaistiaceae	Kaistia	4.623e-06	2.068e-06	1.049e-06	5.608e-06	5.173e-06	1.666e-06	4.9e-07	6.355e-06
Bacteria	Proteobacteria	Alphaproteobacteria	Rhizobiales	KF-JG30-B3	KF-JG30-B3_ge	0.00129672	0.0014301	0.00105165	0.00186427	0.000238621	0.000443245	0.000395668	0.00188655
Bacteria	Proteobacteria	Alphaproteobacteria	Rhizobiales	Labraceae	Labrys	6.7896e-05	7.8954e-05	5.6866e-05	4.7998e-05	4.8991e-05	4.6731e-05	2.7582e-05	0.000100274
Bacteria	Proteobacteria	Alphaproteobacteria	Rhizobiales	Lutibaculaceae	Lutibaculum	0	0	0	0	2.49e-07	0	0	3.91e-07
Bacteria	Proteobacteria	Alphaproteobacteria	Rhizobiales	Methyloligellaceae	Methyloceanibacter	3.5291e-05	2.2446e-05	2.9872e-05	0.00031899	2.39e-07	3.37e-06	3.349e-06	0.000220188
Bacteria	Proteobacteria	Alphaproteobacteria	Rhizobiales	Methyloligellaceae	Methyloligella	0	0	0	0	0	0	0	1.64e-07
Bacteria	Proteobacteria	Alphaproteobacteria	Rhizobiales	Methyloligellaceae	Methyloligellaceae_ge	2.359e-06	1.023e-06	1.657e-06	1.9127e-05	0	2.01e-07	1.26e-07	8.128e-06
Bacteria	Proteobacteria	Alphaproteobacteria	Rhizobiales	Methyloligellaceae	Methyloligellaceae_unclassified	3.0855e-05	2.2662e-05	3.1081e-05	0.00030974	0	2.817e-06	3.345e-06	0.000200599
Bacteria	Proteobacteria	Alphaproteobacteria	Rhizobiales	Methyloligellaceae	Rhodobium	0	0	0	0	0	0	0	1.8e-07
Bacteria	Proteobacteria	Alphaproteobacteria	Rhizobiales	Methyloligellaceae	uncultured	2.9825e-05	2.2092e-05	2.965e-05	0.000348699	0	3.186e-06	3.429e-06	0.000280562
Bacteria	Proteobacteria	Alphaproteobacteria	Rhizobiales	Methylopilaceae	Albibacter	3.25e-07	0	3.31e-07	0	1.53e-07	0	9.3e-08	0
Bacteria	Proteobacteria	Alphaproteobacteria	Rhizobiales	Methylopilaceae	Hansschlegelia	0	0	0	0	2.27e-07	8.5e-08	1.12e-07	0
Bacteria	Proteobacteria	Alphaproteobacteria	Rhizobiales	Methylopilaceae	Methylopila	3.25e-07	0	4.4e-07	2.011e-06	2.39e-07	2.87e-07	2.8e-08	2.94e-07
Bacteria	Proteobacteria	Alphaproteobacteria	Rhizobiales	Methylopilaceae	Methylopilaceae_ge	3.896e-06	1.176e-06	9.7e-07	3.13e-07	3.422e-06	1.884e-06	1.366e-06	6.8e-07
Bacteria	Proteobacteria	Alphaproteobacteria	Rhizobiales	Methylopilaceae	Methylopilaceae_unclassified	9.2e-07	4.38e-07	1.21e-06	8.86e-07	6.59e-07	1.293e-06	1e-06	5.94e-07
Bacteria	Proteobacteria	Alphaproteobacteria	Rhizobiales	Pleomorphomonadaceae	Ancalomicrobium	0	5.86e-07	7.11e-07	6.63e-07	1.193e-06	2.6e-07	8.18e-07	8.62e-07
Bacteria	Proteobacteria	Alphaproteobacteria	Rhizobiales	Pleomorphomonadaceae	Chthonobacter	1.76e-07	4.87e-07	5.86e-07	2.87e-07	1.509e-06	1.414e-06	1.778e-06	4.81e-07
Bacteria	Proteobacteria	Alphaproteobacteria	Rhizobiales	Pleomorphomonadaceae	Hartmannibacter	0	6.51e-07	5.5e-08	0	1.613e-06	1.96e-07	2.39e-07	6.45e-07
Bacteria	Proteobacteria	Alphaproteobacteria	Rhizobiales	Pleomorphomonadaceae	Pleomorphomonadaceae_unclassified	5.378e-06	5.827e-06	8.363e-06	1.3711e-05	3.5135e-05	2.6728e-05	2.2332e-05	1.604e-05
Bacteria	Proteobacteria	Alphaproteobacteria	Rhizobiales	Pleomorphomonadaceae	Pleomorphomonas	1.088e-06	3.07e-07	3.97e-07	7.57e-07	1.061e-06	1.915e-06	6.92e-07	9.54e-07
Bacteria	Proteobacteria	Alphaproteobacteria	Rhizobiales	Pleomorphomonadaceae	Prosthecomicrobium	3.03e-07	0	4.7e-08	0	4.77e-07	0	2.56e-07	0
Bacteria	Proteobacteria	Alphaproteobacteria	Rhizobiales	Pleomorphomonadaceae	uncultured	3.645e-06	7.516e-06	9.267e-06	7.965e-06	4.0347e-05	1.9077e-05	2.0976e-05	7.612e-06
Bacteria	Proteobacteria	Alphaproteobacteria	Rhizobiales	Rhizobiaceae	Aliihoeflea	2.364e-06	7.56e-07	6.74e-07	4.66e-07	4.77e-07	3.43e-07	2.61e-07	1.363e-06
Bacteria	Proteobacteria	Alphaproteobacteria	Rhizobiales	Rhizobiaceae	Allorhizobium-Neorhizobium-Pararhizobium-Rhizobium	6.4287e-05	1.0095e-05	1.4519e-05	1.8358e-05	0.000135151	1.2736e-05	5.223e-06	5.1662e-05
Bacteria	Proteobacteria	Alphaproteobacteria	Rhizobiales	Rhizobiaceae	Aminobacter	3.9062e-05	2.1638e-05	5.408e-06	2.3e-06	3.7449e-05	5.4e-06	3.36e-06	1.0521e-05
Bacteria	Proteobacteria	Alphaproteobacteria	Rhizobiales	Rhizobiaceae	Aquamicrobium	5.387e-06	2.663e-06	6.12e-07	2.33e-07	3.69e-06	1.078e-06	2.6e-07	4.2e-07
Bacteria	Proteobacteria	Alphaproteobacteria	Rhizobiales	Rhizobiaceae	Aurantimonas	0	0	0	0	0	0	4.3e-08	0
Bacteria	Proteobacteria	Alphaproteobacteria	Rhizobiales	Rhizobiaceae	Aureimonas	9.13e-07	1.439e-06	1.434e-06	1.813e-06	2.069e-06	1.38e-06	1.942e-06	2.428e-06
Bacteria	Proteobacteria	Alphaproteobacteria	Rhizobiales	Rhizobiaceae	Bartonella	0	0	0	0	0	9.8e-08	1.02e-07	9.29e-07
Bacteria	Proteobacteria	Alphaproteobacteria	Rhizobiales	Rhizobiaceae	Brucella	0	0	0	0	1.813e-06	0	0	1.92e-07
Bacteria	Proteobacteria	Alphaproteobacteria	Rhizobiales	Rhizobiaceae	Candidatus_Liberibacter	1.62e-07	2.69e-07	1.722e-06	0	1.494e-06	1.102e-06	6.82e-07	0
Bacteria	Proteobacteria	Alphaproteobacteria	Rhizobiales	Rhizobiaceae	Candidatus_Tokpelaia	0	0	0	1.47e-07	0	0	0	0
Bacteria	Proteobacteria	Alphaproteobacteria	Rhizobiales	Rhizobiaceae	Chelativorans	1.76e-07	2.6e-07	0	0	0	0	0	7.7e-08
Bacteria	Proteobacteria	Alphaproteobacteria	Rhizobiales	Rhizobiaceae	Ciceribacter	2.6292e-05	4.245e-06	6.72e-06	6.133e-06	1.051e-05	4.527e-06	1.242e-06	1.7005e-05
Bacteria	Proteobacteria	Alphaproteobacteria	Rhizobiales	Rhizobiaceae	Cohaesibacter	0	0	0	0	0	9.8e-08	0	0
Bacteria	Proteobacteria	Alphaproteobacteria	Rhizobiales	Rhizobiaceae	Daeguia	0	0	0	1.39e-07	0	0	3.7e-08	0
Bacteria	Proteobacteria	Alphaproteobacteria	Rhizobiales	Rhizobiaceae	Ensifer	9.42e-06	3.157e-06	2.28e-06	2.605e-06	2.0653e-05	2.181e-06	2.193e-06	1.1222e-05
Bacteria	Proteobacteria	Alphaproteobacteria	Rhizobiales	Rhizobiaceae	Falsochrobactrum	0	0	3.9e-08	0	0	0	2.42e-07	7.7e-08
Bacteria	Proteobacteria	Alphaproteobacteria	Rhizobiales	Rhizobiaceae	Hoeflea	0	0	0	0	2.39e-07	0	0	3.56e-07
Bacteria	Proteobacteria	Alphaproteobacteria	Rhizobiales	Rhizobiaceae	Lentilitoribacter	1.76e-07	1.51e-07	0	0	0	5.38e-07	3.1e-08	1.92e-07
Bacteria	Proteobacteria	Alphaproteobacteria	Rhizobiales	Rhizobiaceae	Martelella	0	0	0	1.47e-07	1.53e-07	6.9e-08	8.3e-08	6.14e-07
Bacteria	Proteobacteria	Alphaproteobacteria	Rhizobiales	Rhizobiaceae	Mesorhizobium	4.409e-05	1.0969e-05	5.106e-06	1.9986e-05	3.2086e-05	5.622e-06	2.058e-06	7.2016e-05
Bacteria	Proteobacteria	Alphaproteobacteria	Rhizobiales	Rhizobiaceae	Neorhizobium	3.6431e-05	5.394e-06	7.478e-06	8.294e-06	2.3511e-05	3.343e-06	2.065e-06	1.4275e-05
Bacteria	Proteobacteria	Alphaproteobacteria	Rhizobiales	Rhizobiaceae	Ochrobactrum	1.963e-06	9.72e-07	4.86e-07	4e-07	4.0595e-05	3.52e-07	3.89e-07	2.221e-06
Bacteria	Proteobacteria	Alphaproteobacteria	Rhizobiales	Rhizobiaceae	Oricola	3.68e-07	1.02e-07	6.4e-08	0	2.39e-07	9.8e-08	0	0
Bacteria	Proteobacteria	Alphaproteobacteria	Rhizobiales	Rhizobiaceae	Paramesorhizobium	0	0	0	0	2.39e-07	0	3.7e-08	1.92e-07
Bacteria	Proteobacteria	Alphaproteobacteria	Rhizobiales	Rhizobiaceae	Phyllobacterium	1.379e-06	4.91e-07	3.17e-07	0	4.65e-07	5.47e-07	2.06e-07	4.172e-06
Bacteria	Proteobacteria	Alphaproteobacteria	Rhizobiales	Rhizobiaceae	Pseudahrensia	0	7.8e-08	0	0	0	0	0	0
Bacteria	Proteobacteria	Alphaproteobacteria	Rhizobiales	Rhizobiaceae	Pseudaminobacter	8.52e-07	6.8e-07	3.17e-07	0	3.056e-06	4.46e-07	2.8e-07	8.16e-07
Bacteria	Proteobacteria	Alphaproteobacteria	Rhizobiales	Rhizobiaceae	Pseudochrobactrum	0	2.27e-07	0	0	2.27e-07	2.01e-07	0	0
Bacteria	Proteobacteria	Alphaproteobacteria	Rhizobiales	Rhizobiaceae	Pseudohoeflea	1.84e-07	0	0	1.47e-07	4.77e-07	7.86e-07	0	1.64e-07
Bacteria	Proteobacteria	Alphaproteobacteria	Rhizobiales	Rhizobiaceae	Pseudorhizobium	1.448e-06	2.34e-07	4.09e-07	8.6e-08	1.106e-06	4.49e-07	3.9e-08	1.461e-06
Bacteria	Proteobacteria	Alphaproteobacteria	Rhizobiales	Rhizobiaceae	Rhizobiaceae_unclassified	0.000223246	8.3899e-05	5.9279e-05	7.5713e-05	0.000362687	7.4232e-05	3.6854e-05	0.0002193
Bacteria	Proteobacteria	Alphaproteobacteria	Rhizobiales	Rhizobiaceae	Shinella	8.743e-06	1.156e-06	1.811e-06	1.584e-06	1.2606e-05	1.964e-06	7.26e-07	8.676e-06
Bacteria	Proteobacteria	Alphaproteobacteria	Rhizobiales	Rhizobiales_fa	Rhizobiales_ge	8.348e-06	7.764e-06	6.186e-06	8.492e-06	4.28e-06	2.327e-06	2.531e-06	6.954e-06
Bacteria	Proteobacteria	Alphaproteobacteria	Rhizobiales	Rhizobiales_Incertae_Sedis	Alsobacter	2.953e-06	7.3e-08	3.27e-07	5.75e-07	4.862e-06	1.81e-07	4.78e-07	2.27e-07
Bacteria	Proteobacteria	Alphaproteobacteria	Rhizobiales	Rhizobiales_Incertae_Sedis	Bauldia	0.00123913	0.000871131	0.000655792	0.00120506	0.000321871	0.000262888	0.000515101	0.000819339
Bacteria	Proteobacteria	Alphaproteobacteria	Rhizobiales	Rhizobiales_Incertae_Sedis	Dichotomicrobium	0	0	0	0	0	1.96e-07	0	5.39e-07
Bacteria	Proteobacteria	Alphaproteobacteria	Rhizobiales	Rhizobiales_Incertae_Sedis	Nordella	7.03e-07	1.14e-07	1.11e-07	4.714e-06	7.17e-07	0	9.9e-08	5.859e-05
Bacteria	Proteobacteria	Alphaproteobacteria	Rhizobiales	Rhizobiales_Incertae_Sedis	Phreatobacter	5.348e-06	3.034e-06	3.877e-06	3.492e-06	6.946e-06	6.169e-06	4.99e-06	1.816e-06
Bacteria	Proteobacteria	Alphaproteobacteria	Rhizobiales	Rhizobiales_Incertae_Sedis	Rhizobiales_Incertae_Sedis_unclassified	2.478e-05	1.8781e-05	2.0188e-05	2.2861e-05	1.7739e-05	1.2676e-05	2.7281e-05	2.3624e-05
Bacteria	Proteobacteria	Alphaproteobacteria	Rhizobiales	Rhizobiales_Incertae_Sedis	uncultured	2.2933e-05	2.6918e-05	2.523e-06	3.0235e-05	7.849e-06	7.101e-06	5.311e-06	6.3884e-05
Bacteria	Proteobacteria	Alphaproteobacteria	Rhizobiales	Rhizobiales_unclassified	Rhizobiales_unclassified	0.0106033	0.0116469	0.0108234	0.0108708	0.00647805	0.00658814	0.00705433	0.00966553
Bacteria	Proteobacteria	Alphaproteobacteria	Rhizobiales	Rhodobiaceae	Afifella	2.98e-07	0	1.6e-07	0	0	0	3.8e-08	1.18e-07
Bacteria	Proteobacteria	Alphaproteobacteria	Rhizobiales	Rhodobiaceae	Amorphus	0	0	2.7e-08	0	0	0	6.7e-08	7.4e-08
Bacteria	Proteobacteria	Alphaproteobacteria	Rhizobiales	Rhodobiaceae	Rhodobiaceae_unclassified	1.226e-06	1.92e-07	5.62e-07	5.22e-07	2.4e-07	2.01e-07	3.69e-07	1.64e-07
Bacteria	Proteobacteria	Alphaproteobacteria	Rhizobiales	Rhodobiaceae	Tepidamorphus	1.49e-07	1.196e-06	9.22e-07	9.45e-07	0	4.02e-07	8.54e-07	4.64e-07
Bacteria	Proteobacteria	Alphaproteobacteria	Rhizobiales	Rhodomicrobiaceae	Rhodomicrobium	0.000531437	0.000638737	0.000540546	0.0013988	0.000428752	0.000679191	0.000593097	0.00156076
Bacteria	Proteobacteria	Alphaproteobacteria	Rhizobiales	Stappiaceae	Agaricicola	0	0	0	8.72e-07	2.39e-07	0	1.17e-07	0
Bacteria	Proteobacteria	Alphaproteobacteria	Rhizobiales	Stappiaceae	Labrenzia	0	0	4.5e-08	0	0	0	0	0
Bacteria	Proteobacteria	Alphaproteobacteria	Rhizobiales	Stappiaceae	Pannonibacter	1.76e-07	3.6e-07	1.1e-07	0	9.96e-07	4.24e-07	2.29e-07	0
Bacteria	Proteobacteria	Alphaproteobacteria	Rhizobiales	Stappiaceae	Polymorphum	0	0	0	0	0	0	0	7.7e-08
Bacteria	Proteobacteria	Alphaproteobacteria	Rhizobiales	Stappiaceae	Stappia	3.027e-06	1.049e-06	1.28e-06	2.25e-07	3.956e-06	3.04e-07	5.09e-07	5.04e-07
Bacteria	Proteobacteria	Alphaproteobacteria	Rhizobiales	Stappiaceae	Stappiaceae_unclassified	6.44e-07	2.27e-07	1.17e-07	6.35e-07	0	3.63e-07	3.28e-07	2.18e-07
Bacteria	Proteobacteria	Alphaproteobacteria	Rhizobiales	Stappiaceae	uncultured	0	0	1.56e-07	2.95e-07	0	0	6.5e-08	6.01e-07
Bacteria	Proteobacteria	Alphaproteobacteria	Rhizobiales	uncultured	uncultured_ge	0.000110648	0.000187923	0.000167048	0.000151823	0.000110783	0.000168887	0.000154476	0.000299019
Bacteria	Proteobacteria	Alphaproteobacteria	Rhizobiales	WC3-116	WC3-116_ge	1.515e-06	3.12e-07	3.28e-07	1.113e-06	4.77e-07	1.124e-06	4.13e-07	6.52e-07
Bacteria	Proteobacteria	Alphaproteobacteria	Rhizobiales	Xanthobacteraceae	Afipia	0.000837893	0.000541555	0.000495788	0.000541322	0.000588988	0.000559077	0.000515962	0.000600624
Bacteria	Proteobacteria	Alphaproteobacteria	Rhizobiales	Xanthobacteraceae	Ancylobacter	3.7169e-05	0.000166312	8.1011e-05	0.000147089	5.263e-06	2.0089e-05	2.1927e-05	5.5366e-05
Bacteria	Proteobacteria	Alphaproteobacteria	Rhizobiales	Xanthobacteraceae	Angulomicrobium	0	0	1.43e-07	0	2.39e-07	2.3e-07	4.77e-07	7.66e-07
Bacteria	Proteobacteria	Alphaproteobacteria	Rhizobiales	Xanthobacteraceae	Aquabacter	7.29e-07	4.26e-07	2.398e-06	1.201e-06	1.53e-07	1.986e-06	1.161e-06	3.434e-06
Bacteria	Proteobacteria	Alphaproteobacteria	Rhizobiales	Xanthobacteraceae	Azorhizobium	7.07e-07	2.005e-06	2.857e-06	4.26e-07	7.17e-07	6.09e-07	1.018e-06	2.333e-06
Bacteria	Proteobacteria	Alphaproteobacteria	Rhizobiales	Xanthobacteraceae	Blastochloris	3.4172e-05	5.8869e-05	3.5791e-05	5.1597e-05	1.1918e-05	1.7051e-05	1.9125e-05	2.887e-05
Bacteria	Proteobacteria	Alphaproteobacteria	Rhizobiales	Xanthobacteraceae	Bradyrhizobium	0.0159931	0.0145051	0.0114509	0.0122447	0.00792855	0.00908747	0.00952688	0.0152291
Bacteria	Proteobacteria	Alphaproteobacteria	Rhizobiales	Xanthobacteraceae	GAS113	0.00101262	0.000848981	0.000904956	0.000614722	0.000808552	0.000469331	0.000698366	0.000802363
Bacteria	Proteobacteria	Alphaproteobacteria	Rhizobiales	Xanthobacteraceae	Nitrobacter	0.00418288	0.00395922	0.00293674	0.00350596	0.00201826	0.00221459	0.00239358	0.00441272
Bacteria	Proteobacteria	Alphaproteobacteria	Rhizobiales	Xanthobacteraceae	Oligotropha	0.000205819	0.000141706	0.000129344	0.000142744	7.7992e-05	8.8584e-05	8.6693e-05	0.000174314
Bacteria	Proteobacteria	Alphaproteobacteria	Rhizobiales	Xanthobacteraceae	Pseudolabrys	0.000287464	0.00044298	0.000166736	0.000540886	0.000110756	0.000119591	0.000120564	0.000288241
Bacteria	Proteobacteria	Alphaproteobacteria	Rhizobiales	Xanthobacteraceae	Pseudorhodoplanes	0.000185909	0.000257477	0.000206512	0.000230266	0.000120141	0.000209599	0.000183883	0.000343259
Bacteria	Proteobacteria	Alphaproteobacteria	Rhizobiales	Xanthobacteraceae	Pseudoxanthobacter	8.934e-06	1.45e-07	5.5e-08	0	2.267e-06	0	0	2.37e-07
Bacteria	Proteobacteria	Alphaproteobacteria	Rhizobiales	Xanthobacteraceae	Rhodoplanes	0.00206328	0.00289451	0.00190905	0.00227816	0.00113004	0.00164787	0.00156024	0.00317921
Bacteria	Proteobacteria	Alphaproteobacteria	Rhizobiales	Xanthobacteraceae	Rhodopseudomonas	0.000103701	6.5479e-05	7.3978e-05	9.209e-05	0.000153829	0.000115455	0.000126791	0.000121712
Bacteria	Proteobacteria	Alphaproteobacteria	Rhizobiales	Xanthobacteraceae	Starkeya	1.49e-07	0	0	0	7.26e-07	0	2.94e-07	2.54e-07
Bacteria	Proteobacteria	Alphaproteobacteria	Rhizobiales	Xanthobacteraceae	Tardiphaga	0.000219799	0.000109248	8.4016e-05	0.000122059	0.000173376	7.8663e-05	7.1228e-05	0.000118603
Bacteria	Proteobacteria	Alphaproteobacteria	Rhizobiales	Xanthobacteraceae	uncultured	0.0152977	0.0206987	0.0182777	0.0171953	0.0102506	0.012273	0.0124942	0.0160027
Bacteria	Proteobacteria	Alphaproteobacteria	Rhizobiales	Xanthobacteraceae	Variibacter	4.96e-06	6.276e-06	3.049e-06	3.507e-06	1.51e-06	2.477e-06	2.758e-06	4.891e-06
Bacteria	Proteobacteria	Alphaproteobacteria	Rhizobiales	Xanthobacteraceae	Xanthobacter	4.8778e-05	9.3554e-05	8.2075e-05	8.045e-05	2.1174e-05	6.4816e-05	7.5846e-05	0.000169975
Bacteria	Proteobacteria	Alphaproteobacteria	Rhizobiales	Xanthobacteraceae	Xanthobacteraceae_ge	0.0013768	0.00136426	0.00134022	0.00104087	0.00125009	0.00115118	0.00121798	0.00114738
Bacteria	Proteobacteria	Alphaproteobacteria	Rhizobiales	Xanthobacteraceae	Xanthobacteraceae_unclassified	0.030615	0.033389	0.0279693	0.0289692	0.0185942	0.0210028	0.02195	0.0326598
Bacteria	Proteobacteria	Alphaproteobacteria	Rhodobacterales	Rhodobacteraceae	Albirhodobacter	0	0	0	0	0	0	0	6.55e-07
Bacteria	Proteobacteria	Alphaproteobacteria	Rhodobacterales	Rhodobacteraceae	Amaricoccus	0	0	0	0	0	0	0	9.61e-07
Bacteria	Proteobacteria	Alphaproteobacteria	Rhodobacterales	Rhodobacteraceae	Celeribacter	0	0	0	0	0	0	0	2.13e-06
Bacteria	Proteobacteria	Alphaproteobacteria	Rhodobacterales	Rhodobacteraceae	Cereibacter	0	0	0	1.47e-07	0	0	0	1.92e-07
Bacteria	Proteobacteria	Alphaproteobacteria	Rhodobacterales	Rhodobacteraceae	Falsirhodobacter	0	0	0	0	0	0	0	1.64e-07
Bacteria	Proteobacteria	Alphaproteobacteria	Rhodobacterales	Rhodobacteraceae	Haematobacter	0	0	0	0	0	0	0	1.92e-07
Bacteria	Proteobacteria	Alphaproteobacteria	Rhodobacterales	Rhodobacteraceae	Marinosulfonomonas	0	0	3.9e-08	0	0	0	0	0
Bacteria	Proteobacteria	Alphaproteobacteria	Rhodobacterales	Rhodobacteraceae	Paracoccus	0	0	6.4e-08	0	0	0	0	0
Bacteria	Proteobacteria	Alphaproteobacteria	Rhodobacterales	Rhodobacteraceae	Planktomarina	0	0	0	0	0	0	0	3.28e-07
Bacteria	Proteobacteria	Alphaproteobacteria	Rhodobacterales	Rhodobacteraceae	Pseudorhodobacter	0	0	0	0	0	0	0	1.644e-06
Bacteria	Proteobacteria	Alphaproteobacteria	Rhodobacterales	Rhodobacteraceae	Rhodobacter	0	0	1.11e-07	0	0	1.37e-07	0	9.61e-07
Bacteria	Proteobacteria	Alphaproteobacteria	Rhodobacterales	Rhodobacteraceae	Rhodobacteraceae_unclassified	4.26e-07	1.62e-07	1.6e-07	7.61e-07	1.53e-07	0	4.25e-07	1.0736e-05
Bacteria	Proteobacteria	Alphaproteobacteria	Rhodobacterales	Rhodobacteraceae	Roseinatronobacter	0	0	0	0	0	0	0	1.92e-07
Bacteria	Proteobacteria	Alphaproteobacteria	Rhodobacterales	Rhodobacteraceae	Tabrizicola	0	0	0	0	0	0	0	9.61e-07
Bacteria	Proteobacteria	Alphaproteobacteria	Rhodobacterales	Rhodobacteraceae	Thalassococcus	0	0	0	0	0	0	0	1.64e-07
Bacteria	Proteobacteria	Alphaproteobacteria	Rhodospirillales	AEGEAN-169_marine_group	AEGEAN-169_marine_group_ge	0	0	0	0	2.49e-07	0	0	9e-08
Bacteria	Proteobacteria	Alphaproteobacteria	Rhodospirillales	Magnetospiraceae	Magnetospiraceae_unclassified	3.25e-07	2.88e-07	2.74e-07	0	1.976e-06	7.71e-07	6.53e-07	2.35e-07
Bacteria	Proteobacteria	Alphaproteobacteria	Rhodospirillales	Magnetospiraceae	uncultured	0	0	0	0	0	0	0	3.28e-07
Bacteria	Proteobacteria	Alphaproteobacteria	Rhodospirillales	Magnetospirillaceae	Magnetospirillaceae_ge	6.988e-06	5.573e-06	5.117e-06	2.904e-06	7.489e-06	1.0473e-05	1.4006e-05	7.91e-06
Bacteria	Proteobacteria	Alphaproteobacteria	Rhodospirillales	Magnetospirillaceae	Magnetospirillaceae_unclassified	4.4662e-05	4.296e-05	3.8919e-05	5.7168e-05	4.1356e-05	4.1321e-05	4.8222e-05	4.6003e-05
Bacteria	Proteobacteria	Alphaproteobacteria	Rhodospirillales	Magnetospirillaceae	Magnetospirillum	8.47e-07	1.468e-06	1.122e-06	2.16e-06	2.4e-07	9.64e-07	9.11e-07	8.75e-07
Bacteria	Proteobacteria	Alphaproteobacteria	Rhodospirillales	Magnetospirillaceae	Phaeospirillum	1.76e-07	2.08e-06	1.64e-07	9.88e-07	0	0	0	0
Bacteria	Proteobacteria	Alphaproteobacteria	Rhodospirillales	Magnetospirillaceae	Telmatospirillum	5.3297e-05	6.5252e-05	5.608e-05	0.000119183	4.0778e-05	4.6805e-05	5.7988e-05	7.2362e-05
Bacteria	Proteobacteria	Alphaproteobacteria	Rhodospirillales	Magnetospirillaceae	uncultured	2.4397e-05	2.81e-05	2.3269e-05	2.1955e-05	2.0515e-05	3.2016e-05	4.5914e-05	4.0263e-05
Bacteria	Proteobacteria	Alphaproteobacteria	Rhodospirillales	Rhodopirillaceae	Defluviicoccus	5.58e-07	1.51e-07	7.3e-08	4.7739e-05	0	2.27e-07	3.94e-07	0.000387243
Bacteria	Proteobacteria	Alphaproteobacteria	Rhodospirillales	Rhodospirillaceae	Haematospirillum	1.27e-07	0	0	1.14e-07	0	0	0	2.2e-07
Bacteria	Proteobacteria	Alphaproteobacteria	Rhodospirillales	Rhodospirillaceae	Insolitispirillum	0	0	0	0	0	0	0	1.64e-07
Bacteria	Proteobacteria	Alphaproteobacteria	Rhodospirillales	Rhodospirillaceae	Pararhodospirillum	0	0	0	0	0	1.08e-07	0	0
Bacteria	Proteobacteria	Alphaproteobacteria	Rhodospirillales	Rhodospirillaceae	Rhodospirillaceae_unclassified	1.11e-06	1.795e-06	1.402e-06	1.292e-06	9.44e-07	1.302e-06	6.17e-07	2.512e-06
Bacteria	Proteobacteria	Alphaproteobacteria	Rhodospirillales	Rhodospirillaceae	Rhodospirillum	0	0	0	4.47e-07	0	0	0	0
Bacteria	Proteobacteria	Alphaproteobacteria	Rhodospirillales	Rhodospirillaceae	uncultured	0.000143475	0.00014816	0.000127707	0.000102639	9.7568e-05	0.000124145	0.00010858	0.000218704
Bacteria	Proteobacteria	Alphaproteobacteria	Rhodospirillales	Rhodospirillales_unclassified	Rhodospirillales_unclassified	2.4423e-05	2.1595e-05	1.9071e-05	1.9378e-05	2.3293e-05	2.7868e-05	2.8702e-05	2.7938e-05
Bacteria	Proteobacteria	Alphaproteobacteria	Rhodospirillales	Terasakiellaceae	Terasakiellaceae_ge	0	0	0	0	0	0	3.6e-08	0
Bacteria	Proteobacteria	Alphaproteobacteria	Rhodospirillales	Terasakiellaceae	uncultured	0	0	0	0	0	0	0	1.64e-07
Bacteria	Proteobacteria	Alphaproteobacteria	Rhodospirillales	Thalassospiraceae	Thalassospira	0	2.34e-07	6.76e-07	3.8e-07	0	0	4.17e-07	3.01e-07
Bacteria	Proteobacteria	Alphaproteobacteria	Rhodospirillales	uncultured	uncultured_ge	0.00011505	0.00012447	0.000124774	7.4954e-05	0.000126203	0.000262716	0.000202651	0.000101457
Bacteria	Proteobacteria	Alphaproteobacteria	Rhodovibrionales	Fodinicurvataceae	Fodinicurvata	1.62e-07	0	0	2.95e-07	0	0	0	4.15e-07
Bacteria	Proteobacteria	Alphaproteobacteria	Rhodovibrionales	Fodinicurvataceae	Fodinicurvataceae_unclassified	3.25e-07	0	2.94e-07	1.031e-06	0	3.11e-07	2.19e-07	3.555e-06
Bacteria	Proteobacteria	Alphaproteobacteria	Rhodovibrionales	Fodinicurvataceae	Rhodovibrio	8.9e-07	6.37e-07	6.58e-07	1.189e-06	0	5.96e-07	6.83e-07	4.805e-06
Bacteria	Proteobacteria	Alphaproteobacteria	Rhodovibrionales	Fodinicurvataceae	uncultured	0	0	0	0	0	0	0	2.82e-07
Bacteria	Proteobacteria	Alphaproteobacteria	Rhodovibrionales	Kiloniellaceae	Kiloniellaceae_unclassified	1.62e-07	7.8e-08	1.71e-07	0	0	2.12e-07	3.8e-08	5.76e-07
Bacteria	Proteobacteria	Alphaproteobacteria	Rhodovibrionales	Kiloniellaceae	Limibacillus	0	0	0	0	0	0	0	8.3e-08
Bacteria	Proteobacteria	Alphaproteobacteria	Rhodovibrionales	Kiloniellaceae	Pelagibius	1.84e-07	0	7.8e-08	0	2.4e-07	8.5e-08	7.4e-08	0
Bacteria	Proteobacteria	Alphaproteobacteria	Rhodovibrionales	Kiloniellaceae	Tagaea	4.88e-07	3.48e-07	4.74e-07	0	0	8.5e-08	9.7e-08	1.47e-07
Bacteria	Proteobacteria	Alphaproteobacteria	Rhodovibrionales	Kiloniellaceae	Tistlia	0	2.27e-07	5.49e-07	0	0	0	4e-08	0
Bacteria	Proteobacteria	Alphaproteobacteria	Rhodovibrionales	Kiloniellaceae	uncultured	0	0	7e-08	0	0	0	0	0
Bacteria	Proteobacteria	Alphaproteobacteria	Rhodovibrionales	Rhodovibrionales_unclassified	Rhodovibrionales_unclassified	1.983e-06	2.224e-06	3.631e-06	1.6943e-05	0	2.206e-06	2.18e-06	4.758e-05
Bacteria	Proteobacteria	Alphaproteobacteria	Rickettsiales	AB1	AB1_ge	5.993e-06	8.049e-06	3.173e-06	5.788e-06	3.995e-06	4.381e-06	3.336e-06	1.843e-06
Bacteria	Proteobacteria	Alphaproteobacteria	Rickettsiales	Anaplasmataceae	Anaplasmataceae_unclassified	2.698e-06	1.735e-06	1.21e-06	8.6e-08	3.526e-06	2.328e-06	1.754e-06	3.25e-07
Bacteria	Proteobacteria	Alphaproteobacteria	Rickettsiales	Anaplasmataceae	Candidatus_Cryptoplasma	1.27e-07	0	8.2e-08	0	0	0	7.4e-08	0
Bacteria	Proteobacteria	Alphaproteobacteria	Rickettsiales	Anaplasmataceae	Candidatus_Neoehrlichia	2.162e-06	1.02e-07	4.94e-07	0	6.47e-07	4.41e-07	6.07e-07	3.39e-07
Bacteria	Proteobacteria	Alphaproteobacteria	Rickettsiales	Anaplasmataceae	Ehrlichia	1.27e-07	1.02e-07	2.42e-07	0	0	1.51e-07	1.98e-07	0
Bacteria	Proteobacteria	Alphaproteobacteria	Rickettsiales	Anaplasmataceae	Neorickettsia	0	1.346e-06	6.06e-07	1.39e-07	0	6.94e-07	6.96e-07	3.11e-07
Bacteria	Proteobacteria	Alphaproteobacteria	Rickettsiales	Anaplasmataceae	uncultured	3.82e-07	0	1.27e-07	0	0	9.8e-08	1.75e-07	1.92e-07
Bacteria	Proteobacteria	Alphaproteobacteria	Rickettsiales	Anaplasmataceae	Wolbachia	6.225e-06	6.608e-06	5.69e-06	1.723e-06	1.5553e-05	7.607e-06	1.4723e-05	2.536e-06
Bacteria	Proteobacteria	Alphaproteobacteria	Rickettsiales	bac2nit3	bac2nit3_ge	9.759e-06	1.1311e-05	6.975e-06	2.435e-06	1.572e-05	1.9867e-05	1.449e-05	4.858e-06
Bacteria	Proteobacteria	Alphaproteobacteria	Rickettsiales	Midichloriaceae	Candidatus_Defluviella	0	0	0	0	0	0	3.8e-08	0
Bacteria	Proteobacteria	Alphaproteobacteria	Rickettsiales	Midichloriaceae	Candidatus_Jidaibacter	1.2816e-05	9.096e-06	8.209e-06	6.327e-06	1.4559e-05	8.629e-06	9.324e-06	8.654e-06
Bacteria	Proteobacteria	Alphaproteobacteria	Rickettsiales	Midichloriaceae	Candidatus_Lariskella	2.55e-07	4.78e-07	4.5e-08	0	0	2.72e-07	1.27e-07	2.11e-07
Bacteria	Proteobacteria	Alphaproteobacteria	Rickettsiales	Midichloriaceae	Candidatus_Midichloria	0	5.98e-07	1.87e-07	8.18e-07	4.77e-07	4.74e-07	1.7e-07	7.92e-07
Bacteria	Proteobacteria	Alphaproteobacteria	Rickettsiales	Midichloriaceae	Lyticum	0	0	0	0	0	0	3.7e-08	7.7e-08
Bacteria	Proteobacteria	Alphaproteobacteria	Rickettsiales	Midichloriaceae	MD3-55	0	7.8e-08	8.6e-08	1.47e-07	0	0	1.09e-07	2.46e-07
Bacteria	Proteobacteria	Alphaproteobacteria	Rickettsiales	Midichloriaceae	Midichloriaceae_ge	0	0	0	0	0	3.9e-07	0	0
Bacteria	Proteobacteria	Alphaproteobacteria	Rickettsiales	Midichloriaceae	Midichloriaceae_unclassified	6.845e-06	8.783e-06	7.046e-06	6.191e-06	8.839e-06	5.939e-06	6.212e-06	7.037e-06
Bacteria	Proteobacteria	Alphaproteobacteria	Rickettsiales	Midichloriaceae	uncultured	1.62e-07	2.6e-07	6.57e-07	1.322e-06	3.06e-07	7.88e-07	7.66e-07	1.09e-07
Bacteria	Proteobacteria	Alphaproteobacteria	Rickettsiales	Mitochondria	Mitochondria_ge	0.00138721	0.00107591	0.00123892	0.000812779	0.00181176	0.00117438	0.00124418	0.000909042
Bacteria	Proteobacteria	Alphaproteobacteria	Rickettsiales	Rickettsiaceae	Ac37b	1.62e-07	4.97e-07	5.72e-07	6.17e-07	3.79e-07	4.59e-07	1.021e-06	1.47e-07
Bacteria	Proteobacteria	Alphaproteobacteria	Rickettsiales	Rickettsiaceae	Candidatus_Arcanobacter	1.27e-07	5.39e-07	5.13e-07	2.33e-07	0	5.17e-07	5.66e-07	2.98e-07
Bacteria	Proteobacteria	Alphaproteobacteria	Rickettsiales	Rickettsiaceae	Candidatus_Cryptoprodotis	0	0	0	1.39e-07	0	0	4e-08	0
Bacteria	Proteobacteria	Alphaproteobacteria	Rickettsiales	Rickettsiaceae	Candidatus_Gigarickettsia	0	7.34e-07	4.08e-07	2.78e-07	4.76e-07	1.06e-06	2.54e-07	7.4e-08
Bacteria	Proteobacteria	Alphaproteobacteria	Rickettsiales	Rickettsiaceae	Candidatus_Megaira	5.441e-06	8.026e-06	1.327e-05	9.678e-06	1.668e-05	1.2203e-05	1.396e-05	1.1978e-05
Bacteria	Proteobacteria	Alphaproteobacteria	Rickettsiales	Rickettsiaceae	Occidentia	4.47e-07	0	0	0	0	8.5e-08	0	0
Bacteria	Proteobacteria	Alphaproteobacteria	Rickettsiales	Rickettsiaceae	Orientia	0	0	0	0	0	0	7.9e-08	0
Bacteria	Proteobacteria	Alphaproteobacteria	Rickettsiales	Rickettsiaceae	Rickettsia	1.3645e-05	2.3148e-05	2.0471e-05	1.8896e-05	1.9472e-05	2.6699e-05	2.343e-05	2.4282e-05
Bacteria	Proteobacteria	Alphaproteobacteria	Rickettsiales	Rickettsiaceae	Rickettsiaceae_unclassified	1.8485e-05	2.3509e-05	2.4238e-05	1.6404e-05	2.7936e-05	3.0305e-05	3.1593e-05	2.5324e-05
Bacteria	Proteobacteria	Alphaproteobacteria	Rickettsiales	Rickettsiaceae	uncultured	1.3718e-05	1.9557e-05	1.775e-05	1.6228e-05	1.7217e-05	2.2808e-05	2.082e-05	1.8877e-05
Bacteria	Proteobacteria	Alphaproteobacteria	Rickettsiales	Rickettsiales_unclassified	Rickettsiales_unclassified	4.8137e-05	5.1091e-05	5.6296e-05	3.9379e-05	6.5862e-05	7.2329e-05	6.3208e-05	4.9494e-05
Bacteria	Proteobacteria	Alphaproteobacteria	Rickettsiales	SM2D12	SM2D12_ge	0.000331153	0.000335348	0.00034822	0.000284414	0.000374777	0.000477768	0.000406485	0.000313917
Bacteria	Proteobacteria	Alphaproteobacteria	Rickettsiales	uncultured	uncultured_ge	0	0	0	0	2.49e-07	1.84e-07	1.6e-08	0
Bacteria	Proteobacteria	Alphaproteobacteria	SAR11_clade	Clade_I	Clade_Ia	1.62e-07	1.02e-07	1.61e-07	0	2.27e-07	5.56e-07	1.1e-07	2.85e-07
Bacteria	Proteobacteria	Alphaproteobacteria	SAR11_clade	Clade_I	Clade_Ib	0	0	0	0	0	0	7.4e-08	0
Bacteria	Proteobacteria	Alphaproteobacteria	SAR11_clade	Clade_I	Clade_I_unclassified	0	0	4.6e-08	0	0	0	0	0
Bacteria	Proteobacteria	Alphaproteobacteria	SAR11_clade	Clade_III	Clade_III_ge	0	0	0	0	0	0	0	4.92e-07
Bacteria	Proteobacteria	Alphaproteobacteria	SAR11_clade	Clade_IV	Clade_IV_ge	0	7.8e-08	0	0	0	0	0	0
Bacteria	Proteobacteria	Alphaproteobacteria	SAR11_clade	SAR11_clade_unclassified	SAR11_clade_unclassified	0	0	2.7e-08	0	0	0	6.9e-08	0
Bacteria	Proteobacteria	Alphaproteobacteria	Sneathiellales	Sneathiellaceae	AT-s3-44	8.858e-06	7.058e-06	5.03e-06	5.032e-06	9.58e-07	3.207e-06	2.04e-06	3.362e-06
Bacteria	Proteobacteria	Alphaproteobacteria	Sneathiellales	Sneathiellaceae	Ferrovibrio	1.979e-06	1.786e-06	9.57e-07	6.95e-07	9.32e-07	7.97e-07	1.086e-06	1.328e-06
Bacteria	Proteobacteria	Alphaproteobacteria	Sneathiellales	Sneathiellaceae	Marinibaculum	1.62e-07	0	0	0	0	0	0	0
Bacteria	Proteobacteria	Alphaproteobacteria	Sneathiellales	Sneathiellaceae	Sneathiella	0	0	0	0	0	0	0	7.7e-08
Bacteria	Proteobacteria	Alphaproteobacteria	Sneathiellales	Sneathiellaceae	Sneathiellaceae_unclassified	2.852e-06	1.476e-06	2.167e-06	4.909e-06	2.39e-07	1.111e-06	7.51e-07	3.605e-06
Bacteria	Proteobacteria	Alphaproteobacteria	Sneathiellales	Sneathiellaceae	Taonella	3.38e-07	1.56e-07	2.22e-07	4.08e-07	0	2.01e-07	0	8.09e-07
Bacteria	Proteobacteria	Alphaproteobacteria	Sneathiellales	Sneathiellaceae	uncultured	1.76e-07	7.8e-08	0	1.47e-07	2.385e-06	1.96e-07	2.65e-07	2.94e-07
Bacteria	Proteobacteria	Alphaproteobacteria	Sphingomonadales	Sphingomonadaceae	Altererythrobacter	0	2.16e-07	3.32e-07	1.856e-06	7.04e-07	0	6.7e-08	3.11e-07
Bacteria	Proteobacteria	Alphaproteobacteria	Sphingomonadales	Sphingomonadaceae	Blastomonas	1.5531e-05	6.772e-06	6.369e-06	3.834e-06	3.0938e-05	5.219e-06	3.547e-06	7.651e-06
Bacteria	Proteobacteria	Alphaproteobacteria	Sphingomonadales	Sphingomonadaceae	Croceicoccus	0	1.86e-07	0	0	8.68e-07	0	3.3e-08	0
Bacteria	Proteobacteria	Alphaproteobacteria	Sphingomonadales	Sphingomonadaceae	DSSF69	5.27e-07	0	0	2.87e-07	6.8e-07	0	0	7.7e-08
Bacteria	Proteobacteria	Alphaproteobacteria	Sphingomonadales	Sphingomonadaceae	Ellin6055	9.646e-06	2.775e-06	1.23e-06	3.864e-06	2.1728e-05	3.203e-06	6.63e-07	2.4909e-05
Bacteria	Proteobacteria	Alphaproteobacteria	Sphingomonadales	Sphingomonadaceae	Erythrobacter	0	0	0	0	0	0	0	7.4e-08
Bacteria	Proteobacteria	Alphaproteobacteria	Sphingomonadales	Sphingomonadaceae	Hephaestia	3.51e-07	1.02e-07	0	0	2.39e-07	0	0	1.8e-07
Bacteria	Proteobacteria	Alphaproteobacteria	Sphingomonadales	Sphingomonadaceae	MN_122.2a	2.043e-06	8.13e-07	3.24e-07	1.39e-07	2.455e-06	0	2.8e-07	0
Bacteria	Proteobacteria	Alphaproteobacteria	Sphingomonadales	Sphingomonadaceae	Novosphingobium	4.8621e-05	5.2917e-05	3.455e-05	3.9489e-05	0.000127627	3.9969e-05	3.3903e-05	2.431e-05
Bacteria	Proteobacteria	Alphaproteobacteria	Sphingomonadales	Sphingomonadaceae	Parablastomonas	1.76e-07	2.69e-07	4.8e-08	2.57e-07	1.572e-06	6.35e-07	7.4e-08	5.76e-07
Bacteria	Proteobacteria	Alphaproteobacteria	Sphingomonadales	Sphingomonadaceae	Plot4-2H12	5.9948e-05	5.2941e-05	3.9046e-05	3.8602e-05	6.5735e-05	3.6273e-05	2.9707e-05	6.0547e-05
Bacteria	Proteobacteria	Alphaproteobacteria	Sphingomonadales	Sphingomonadaceae	Polymorphobacter	1.4929e-05	7.409e-06	3.1189e-05	1.6424e-05	1.014e-05	5.702e-06	3.795e-06	1.9618e-05
Bacteria	Proteobacteria	Alphaproteobacteria	Sphingomonadales	Sphingomonadaceae	Porphyrobacter	2.753e-06	3.933e-06	3.044e-06	1.924e-06	6.662e-06	2.396e-06	2.763e-06	5.646e-06
Bacteria	Proteobacteria	Alphaproteobacteria	Sphingomonadales	Sphingomonadaceae	Qipengyuania	3.51e-07	2.35e-07	1.312e-06	8.32e-07	2.505e-06	9.8e-08	2.92e-07	0
Bacteria	Proteobacteria	Alphaproteobacteria	Sphingomonadales	Sphingomonadaceae	Rhizorhapis	1.7855e-05	7.843e-06	5.214e-06	4.699e-06	2.7152e-05	6.532e-06	3.566e-06	8.814e-06
Bacteria	Proteobacteria	Alphaproteobacteria	Sphingomonadales	Sphingomonadaceae	Sandaracinobacter	6.22e-07	8.52e-07	1.66e-07	0	8.076e-06	7.29e-07	3.36e-07	1.18e-07
Bacteria	Proteobacteria	Alphaproteobacteria	Sphingomonadales	Sphingomonadaceae	Sandarakinorhabdus	5.883e-06	2.895e-06	3.07e-06	3.43e-07	1.3494e-05	1.153e-06	1.613e-06	1.512e-06
Bacteria	Proteobacteria	Alphaproteobacteria	Sphingomonadales	Sphingomonadaceae	SD04E11	0	0	3.29e-07	0	4.53e-07	0	6.8e-08	7.7e-08
Bacteria	Proteobacteria	Alphaproteobacteria	Sphingomonadales	Sphingomonadaceae	Sphingoaurantiacus	5.515e-06	3.473e-06	3.643e-06	1.233e-06	1.1368e-05	1.872e-06	1.896e-06	3.11e-06
Bacteria	Proteobacteria	Alphaproteobacteria	Sphingomonadales	Sphingomonadaceae	Sphingobium	6.281e-06	4.896e-06	2.718e-06	3.153e-06	2.1356e-05	2.86e-06	1.885e-06	6.388e-06
Bacteria	Proteobacteria	Alphaproteobacteria	Sphingomonadales	Sphingomonadaceae	Sphingomicrobium	1.76e-07	2.6e-07	0	0	1.431e-06	9.8e-08	6.9e-08	4.13e-07
Bacteria	Proteobacteria	Alphaproteobacteria	Sphingomonadales	Sphingomonadaceae	Sphingomonadaceae_ge	1.76e-07	5.68e-07	3.62e-07	8.6e-08	1.168e-06	0	7.1e-08	1.09e-07
Bacteria	Proteobacteria	Alphaproteobacteria	Sphingomonadales	Sphingomonadaceae	Sphingomonadaceae_unclassified	0.000342842	0.000224082	0.000216601	0.000171048	0.000898619	0.00015984	0.000125618	0.000219743
Bacteria	Proteobacteria	Alphaproteobacteria	Sphingomonadales	Sphingomonadaceae	Sphingomonas	0.00010057	4.7871e-05	6.2888e-05	6.1625e-05	0.000247568	3.2528e-05	2.3737e-05	6.5258e-05
Bacteria	Proteobacteria	Alphaproteobacteria	Sphingomonadales	Sphingomonadaceae	Sphingopyxis	2.028e-06	5.197e-06	1.778e-06	4.092e-06	9.226e-06	2.13e-06	1.408e-06	2.415e-06
Bacteria	Proteobacteria	Alphaproteobacteria	Sphingomonadales	Sphingomonadaceae	Sphingorhabdus	0	0	0	0	4.65e-07	0	3.1e-08	1.64e-07
Bacteria	Proteobacteria	Alphaproteobacteria	Sphingomonadales	Sphingomonadaceae	Sphingosinicella	1.49e-07	0	3.49e-07	0	4.77e-07	3.51e-07	3.47e-07	6.43e-07
Bacteria	Proteobacteria	Alphaproteobacteria	Sphingomonadales	Sphingomonadaceae	Stakelama	5.01e-07	3.05e-07	1.669e-06	1.148e-06	1.407e-06	0	4.31e-07	5.76e-07
Bacteria	Proteobacteria	Alphaproteobacteria	Sphingomonadales	Sphingomonadaceae	uncultured	1.358e-06	2.7e-07	3.2e-07	4.42e-07	2.624e-06	8.01e-07	1.02e-07	4.489e-06
Bacteria	Proteobacteria	Alphaproteobacteria	Sphingomonadales	Sphingomonadaceae	Zymomonas	8.79e-07	0	8.4e-07	2.25e-07	1.463e-06	2.99e-07	3.89e-07	6.18e-07
Bacteria	Proteobacteria	Alphaproteobacteria	Thalassobaculales	Nisaeaceae	OM75_clade	0	0	0	0	0	0	0	1.64e-07
Bacteria	Proteobacteria	Alphaproteobacteria	Thalassobaculales	Oceanibaculaceae	Oceanibaculum	2.301e-06	1.431e-06	7.14e-07	1.348e-06	4.58e-07	5.98e-07	6.57e-07	1.151e-06
Bacteria	Proteobacteria	Alphaproteobacteria	Thalassobaculales	Thalassobaculaceae	Thalassobaculaceae_unclassified	0	0	0	0	0	0	4e-08	2.2e-07
Bacteria	Proteobacteria	Alphaproteobacteria	Thalassobaculales	Thalassobaculaceae	Thalassobaculum	4.39e-07	6.29e-07	7.4e-07	8.84e-07	3.91e-07	1.96e-07	4.93e-07	6.447e-06
Bacteria	Proteobacteria	Alphaproteobacteria	Thalassobaculales	Thalassobaculales_unclassified	Thalassobaculales_unclassified	1.432e-06	1.086e-06	1.438e-06	2.562e-06	1.107e-06	5.89e-07	1.055e-06	3.298e-06
Bacteria	Proteobacteria	Alphaproteobacteria	Thalassobaculales	uncultured	uncultured_ge	4.268e-06	2.103e-06	1.665e-06	3.299e-06	3.92e-07	1.641e-06	3.39e-07	1.3533e-05
Bacteria	Proteobacteria	Alphaproteobacteria	Tistrellales	Geminicoccaceae	Candidatus_Alysiosphaera	3.11e-07	0	0	9.282e-06	2.27e-07	6.87e-07	1.42e-07	0.0001204
Bacteria	Proteobacteria	Alphaproteobacteria	Tistrellales	Geminicoccaceae	Geminicoccaceae_unclassified	3.51e-07	6.08e-07	1.47e-07	3.612e-06	0	0	3.6e-08	5.109e-06
Bacteria	Proteobacteria	Alphaproteobacteria	Tistrellales	Geminicoccaceae	uncultured	0	0	1.15e-07	8.33e-06	0	0	1.35e-07	6.834e-06
Bacteria	Proteobacteria	Alphaproteobacteria	Tistrellales	Tistrellaceae	Tistrella	0	0	0	0	0	0	2.8e-08	0
Bacteria	Proteobacteria	Alphaproteobacteria	uncultured	uncultured_fa	uncultured_ge	8.4387e-05	8.1136e-05	8.2913e-05	0.000318199	4.3857e-05	4.5738e-05	5.1112e-05	0.00069552
Bacteria	Proteobacteria	Deltaproteobacteria	Bdellovibrionales	Bacteriovoracaceae	Bacteriovoracaceae_ge	0	0	0	0	0	0	4.3e-08	1.51e-07
Bacteria	Proteobacteria	Deltaproteobacteria	Bdellovibrionales	Bacteriovoracaceae	Bacteriovoracaceae_unclassified	6.76e-07	3.3e-06	2.196e-06	4.801e-06	2.768e-06	2.009e-06	4.799e-06	5.977e-06
Bacteria	Proteobacteria	Deltaproteobacteria	Bdellovibrionales	Bacteriovoracaceae	Bacteriovorax	1.76e-07	4.617e-06	1.531e-06	2.898e-06	7.17e-07	2.901e-06	4.198e-06	5.478e-06
Bacteria	Proteobacteria	Deltaproteobacteria	Bdellovibrionales	Bacteriovoracaceae	Halobacteriovorax	0	0	0	0	0	0	0	2.949e-06
Bacteria	Proteobacteria	Deltaproteobacteria	Bdellovibrionales	Bacteriovoracaceae	Peredibacter	1.966e-06	7.81e-06	5.488e-06	1.1607e-05	2.427e-06	3.826e-06	6.005e-06	1.2733e-05
Bacteria	Proteobacteria	Deltaproteobacteria	Bdellovibrionales	Bacteriovoracaceae	uncultured	0	3.38e-07	2.11e-07	6.74e-07	4.77e-07	0	1.82e-07	1.107e-06
Bacteria	Proteobacteria	Deltaproteobacteria	Bdellovibrionales	Bdellovibrionaceae	Bdellovibrio	0.000492785	0.000575426	0.000524838	0.000529158	0.000597015	0.000612959	0.000589445	0.000575871
Bacteria	Proteobacteria	Deltaproteobacteria	Bdellovibrionales	Bdellovibrionaceae	Bdellovibrionaceae_unclassified	1.159e-06	3.507e-06	1.445e-06	2.193e-06	1.979e-06	2.441e-06	1.389e-06	2.655e-06
Bacteria	Proteobacteria	Deltaproteobacteria	Bdellovibrionales	Bdellovibrionaceae	OM27_clade	0	2.69e-07	4.9e-07	1.8262e-05	0	1.74e-07	3.14e-07	0.000481289
Bacteria	Proteobacteria	Deltaproteobacteria	Bdellovibrionales	Bdellovibrionaceae	uncultured	0	0	0	0	0	0	0	2.2e-07
Bacteria	Proteobacteria	Deltaproteobacteria	Bdellovibrionales	Bdellovibrionales_unclassified	Bdellovibrionales_unclassified	5.342e-06	6.243e-06	6.557e-06	4.806e-06	5.352e-06	4.867e-06	6.458e-06	8.52e-06
Bacteria	Proteobacteria	Deltaproteobacteria	Bradymonadales	Bradymonadales_fa	Bradymonadales_ge	0	0	0	8.6e-08	0	0	0	1.64e-07
Bacteria	Proteobacteria	Deltaproteobacteria	Deltaproteobacteria_Incertae_Sedis	Syntrophorhabdaceae	Syntrophorhabdus	0	0	0	3.384e-06	0	0	0	7.7e-08
Bacteria	Proteobacteria	Deltaproteobacteria	Deltaproteobacteria_unclassified	Deltaproteobacteria_unclassified	Deltaproteobacteria_unclassified	0.00173545	0.0019498	0.00182755	0.00303372	0.00170799	0.00164655	0.00173809	0.00392775
Bacteria	Proteobacteria	Deltaproteobacteria	Desulfarculales	Desulfarculaceae	Desulfarculaceae_unclassified	3.46e-07	5.37e-07	4.19e-07	6.651e-06	0	0	5.33e-07	4.099e-06
Bacteria	Proteobacteria	Deltaproteobacteria	Desulfarculales	Desulfarculaceae	Desulfocarbo	0	0	0	0	0	0	4e-07	0
Bacteria	Proteobacteria	Deltaproteobacteria	Desulfarculales	Desulfarculaceae	Dethiosulfatarculus	3.6e-07	1.02e-07	9.7e-08	8.6e-08	0	0	6.4e-08	0
Bacteria	Proteobacteria	Deltaproteobacteria	Desulfarculales	Desulfarculaceae	uncultured	1.4407e-05	2.9356e-05	2.5071e-05	0.000452511	4.79e-07	3.831e-06	3.831e-06	0.000866983
Bacteria	Proteobacteria	Deltaproteobacteria	Desulfobacterales	Desulfobacteraceae	Desulfatirhabdium	0	0	0	2.386e-06	0	0	0	0
Bacteria	Proteobacteria	Deltaproteobacteria	Desulfobacterales	Desulfobacteraceae	Desulfobacteraceae_unclassified	4.6e-07	0	3.9e-08	9.76e-07	0	0	2.07e-07	3.84e-07
Bacteria	Proteobacteria	Deltaproteobacteria	Desulfobacterales	Desulfobacteraceae	Desulfonatronobacter	0	0	0	1.14e-07	0	0	0	0
Bacteria	Proteobacteria	Deltaproteobacteria	Desulfobacterales	Desulfobacterales_unclassified	Desulfobacterales_unclassified	0	1.56e-07	2.17e-07	5.5e-07	0	0	4.9e-07	6.33e-07
Bacteria	Proteobacteria	Deltaproteobacteria	Desulfobacterales	Desulfobulbaceae	Candidatus_Electronema	0	0	0	5.94e-07	0	9.8e-08	7.3e-08	0
Bacteria	Proteobacteria	Deltaproteobacteria	Desulfobacterales	Desulfobulbaceae	Desulfobulbaceae_ge	0	0	0	5.68e-07	0	0	0	0
Bacteria	Proteobacteria	Deltaproteobacteria	Desulfobacterales	Desulfobulbaceae	Desulfobulbaceae_unclassified	1.0766e-05	2.1555e-05	7.205e-06	2.4822e-05	7.51e-06	8.678e-06	1.2039e-05	8.354e-06
Bacteria	Proteobacteria	Deltaproteobacteria	Desulfobacterales	Desulfobulbaceae	Desulfobulbus	0	0	0	1.47e-07	0	0	0	0
Bacteria	Proteobacteria	Deltaproteobacteria	Desulfobacterales	Desulfobulbaceae	Desulfocapsa	0	0	0	1.705e-06	0	0	0	0
Bacteria	Proteobacteria	Deltaproteobacteria	Desulfobacterales	Desulfobulbaceae	Desulfopila	0	0	0	2.27e-07	0	0	0	0
Bacteria	Proteobacteria	Deltaproteobacteria	Desulfobacterales	Desulfobulbaceae	Desulfoprunum	0	0	0	4.546e-06	0	0	0	0
Bacteria	Proteobacteria	Deltaproteobacteria	Desulfobacterales	Desulfobulbaceae	Dissulfurimicrobium	0	0	3.4e-08	0	0	0	3.1e-08	0
Bacteria	Proteobacteria	Deltaproteobacteria	Desulfobacterales	Desulfobulbaceae	uncultured	0	0	0	1.364e-06	0	0	0	0
Bacteria	Proteobacteria	Deltaproteobacteria	Desulfovibrionales	Desulfovibrionaceae	Desulfobaculum	0	0	0	0	0	0	0	9e-08
Bacteria	Proteobacteria	Deltaproteobacteria	Desulfovibrionales	Desulfovibrionaceae	Desulfovibrio	0	0	7.67e-07	8.296e-06	9.54e-07	1.08e-07	3.397e-06	1.4924e-05
Bacteria	Proteobacteria	Deltaproteobacteria	Desulfovibrionales	Desulfovibrionaceae	Desulfovibrionaceae_unclassified	0	1.02e-07	1.88e-07	1.136e-06	2.39e-07	2.12e-07	7.99e-07	2.11e-06
Bacteria	Proteobacteria	Deltaproteobacteria	Desulfovibrionales	Desulfovibrionaceae	Mailhella	0	0	4.7e-08	8.6e-08	0	0	2.8e-08	0
Bacteria	Proteobacteria	Deltaproteobacteria	Desulfovibrionales	Desulfovibrionales_unclassified	Desulfovibrionales_unclassified	0	7.8e-08	2.75e-07	1.25e-06	0	7.6e-08	2.09e-07	1.256e-06
Bacteria	Proteobacteria	Deltaproteobacteria	Desulfuromonadales	Desulfuromonadaceae	Desulfuromonadaceae_unclassified	2.98e-07	2.75e-07	4.8e-08	0	0	0	3.98e-07	4.74e-07
Bacteria	Proteobacteria	Deltaproteobacteria	Desulfuromonadales	Desulfuromonadaceae	Desulfuromonas	0	0	0	4.08e-07	0	0	0	6.67e-07
Bacteria	Proteobacteria	Deltaproteobacteria	Desulfuromonadales	Desulfuromonadaceae	Pelobacter	3.11e-07	9.87e-07	1.15e-07	2.966e-06	0	4.02e-07	6.7e-08	6.85e-07
Bacteria	Proteobacteria	Deltaproteobacteria	Desulfuromonadales	Desulfuromonadales_fa	Desulfuromonadales_ge	0	0	9e-08	0	0	0	3.6e-08	0
Bacteria	Proteobacteria	Deltaproteobacteria	Desulfuromonadales	Desulfuromonadales_unclassified	Desulfuromonadales_unclassified	6.5577e-05	6.877e-05	7.664e-06	0.000104737	1.4564e-05	3.8715e-05	3.3782e-05	9.7502e-05
Bacteria	Proteobacteria	Deltaproteobacteria	Desulfuromonadales	Geobacteraceae	Geobacter	0.000595953	0.000745594	5.5301e-05	0.00137228	0.000112043	0.000404274	0.000328842	0.00158623
Bacteria	Proteobacteria	Deltaproteobacteria	Desulfuromonadales	Geobacteraceae	Geobacteraceae_unclassified	2.2177e-05	1.3616e-05	1.667e-06	2.4899e-05	5.51e-06	1.308e-05	4.503e-06	1.9375e-05
Bacteria	Proteobacteria	Deltaproteobacteria	Desulfuromonadales	Geobacteraceae	Geopsychrobacter	0	0	0	0	0	0	6.7e-08	0
Bacteria	Proteobacteria	Deltaproteobacteria	Desulfuromonadales	Geobacteraceae	Geothermobacter	0	1.02e-07	0	0	0	0	0	0
Bacteria	Proteobacteria	Deltaproteobacteria	Desulfuromonadales	MA-28-I98C	MA-28-I98C_ge	1.49e-07	2.83e-07	0	0	0	2.01e-07	0	4.51e-07
Bacteria	Proteobacteria	Deltaproteobacteria	Desulfuromonadales	Sva1033	Sva1033_ge	0	0	0	0	0	0	0	7.4e-08
Bacteria	Proteobacteria	Deltaproteobacteria	Desulfuromonadales	uncultured	uncultured_ge	8.479e-06	7.294e-06	1.422e-06	4.366e-06	1.677e-06	4.434e-06	2.95e-07	2.867e-06
Bacteria	Proteobacteria	Deltaproteobacteria	MBNT15	MBNT15_fa	MBNT15_ge	1.657e-05	4.0214e-05	3.9059e-05	0.000355974	7.19e-07	7.423e-06	5.849e-06	0.000589329
Bacteria	Proteobacteria	Deltaproteobacteria	Myxococcales	27F-1492R	27F-1492R_ge	0.000114682	0.000161926	7.6472e-05	9.0917e-05	2.1129e-05	2.3577e-05	2.8648e-05	3.6758e-05
Bacteria	Proteobacteria	Deltaproteobacteria	Myxococcales	Amb-16S-1034	Amb-16S-1034_ge	1.597e-06	1.618e-06	1.683e-06	8.011e-06	2.744e-06	2.399e-06	2.632e-06	5.747e-06
Bacteria	Proteobacteria	Deltaproteobacteria	Myxococcales	Archangiaceae	Anaeromyxobacter	0.000747605	0.00125818	0.000621403	0.0041229	0.000424712	0.000631929	0.000647497	0.00245948
Bacteria	Proteobacteria	Deltaproteobacteria	Myxococcales	Archangiaceae	Angiococcus	0	0	2.7e-08	0	0	0	0	5.4e-08
Bacteria	Proteobacteria	Deltaproteobacteria	Myxococcales	Archangiaceae	Archangiaceae_ge	1.84e-07	3.61e-07	0	8.6e-08	0	1.37e-07	6.5e-08	0
Bacteria	Proteobacteria	Deltaproteobacteria	Myxococcales	Archangiaceae	Archangiaceae_unclassified	0.000214771	0.000232111	0.000139691	0.000300958	0.000123531	0.000172818	0.000135297	0.000290389
Bacteria	Proteobacteria	Deltaproteobacteria	Myxococcales	Archangiaceae	Archangium	6.292e-06	6.641e-06	6.283e-06	7.681e-06	2.162e-06	6.202e-06	5.642e-06	5.113e-06
Bacteria	Proteobacteria	Deltaproteobacteria	Myxococcales	Archangiaceae	Cystobacter	2.795e-06	1.338e-06	1.384e-06	2.642e-06	3.06e-07	4.95e-07	1.009e-06	1.0815e-05
Bacteria	Proteobacteria	Deltaproteobacteria	Myxococcales	Archangiaceae	Hyalangium	1.76e-07	0	3.23e-07	2.67e-06	0	7.53e-07	4.21e-07	9.92e-07
Bacteria	Proteobacteria	Deltaproteobacteria	Myxococcales	Archangiaceae	Melittangium	0	7.3e-08	2.258e-06	4.36e-07	3.91e-07	9.8e-08	8.29e-07	2.2e-07
Bacteria	Proteobacteria	Deltaproteobacteria	Myxococcales	Archangiaceae	Stigmatella	6.942e-06	5.383e-06	7.541e-06	1.7957e-05	5.488e-06	9.545e-06	1.07e-05	1.652e-05
Bacteria	Proteobacteria	Deltaproteobacteria	Myxococcales	Archangiaceae	uncultured	6.971e-06	1.4381e-05	1.3177e-05	3.5131e-05	6.023e-06	1.7886e-05	1.8485e-05	3.1377e-05
Bacteria	Proteobacteria	Deltaproteobacteria	Myxococcales	Archangiaceae	Vitiosangium	1.84e-07	1.14e-07	2.08e-07	6.79e-07	3.79e-07	0	1.31e-07	0
Bacteria	Proteobacteria	Deltaproteobacteria	Myxococcales	bacteriap25	bacteriap25_ge	5.55e-06	5.008e-06	3.301e-06	0.000157407	0	7.7e-07	4.4e-07	0.000232358
Bacteria	Proteobacteria	Deltaproteobacteria	Myxococcales	BIrii41	BIrii41_ge	0.000320269	0.000443063	0.000324775	0.00116511	0.000788176	0.000591499	0.000440402	0.00208883
Bacteria	Proteobacteria	Deltaproteobacteria	Myxococcales	Blfdi19	Blfdi19_ge	0.000210896	0.000228027	0.000172076	0.000173553	0.00016234	0.00013083	0.000121521	0.000329769
Bacteria	Proteobacteria	Deltaproteobacteria	Myxococcales	Eel-36e1D6	Eel-36e1D6_ge	1.49e-07	5.885e-06	9.1e-08	3.407e-06	2.49e-07	3.56e-07	3.63e-07	4.986e-06
Bacteria	Proteobacteria	Deltaproteobacteria	Myxococcales	FFCH16767	FFCH16767_ge	0	0	5.5e-08	5.83e-07	0	0	3.6e-08	6.996e-06
Bacteria	Proteobacteria	Deltaproteobacteria	Myxococcales	Haliangiaceae	Haliangium	0.00323811	0.00428619	0.00342815	0.00747823	0.00866982	0.00504367	0.0047021	0.0127244
Bacteria	Proteobacteria	Deltaproteobacteria	Myxococcales	KD3-10	KD3-10_ge	8.4911e-05	9.4536e-05	9.6716e-05	0.00014346	0.000138202	0.000161623	0.000140564	0.000233275
Bacteria	Proteobacteria	Deltaproteobacteria	Myxococcales	MidBa8	MidBa8_ge	1.76e-07	1.123e-06	4.66e-07	6.72e-07	0	2.53e-07	2.46e-07	4.84e-07
Bacteria	Proteobacteria	Deltaproteobacteria	Myxococcales	mle1-27	mle1-27_ge	0.000875902	0.00109765	0.000740353	0.000928624	0.000924512	0.00088091	0.000837481	0.000996023
Bacteria	Proteobacteria	Deltaproteobacteria	Myxococcales	MSB-4B10	MSB-4B10_ge	9.4616e-05	7.9763e-05	7.3693e-05	0.000154271	5.982e-05	4.9575e-05	5.4702e-05	0.000139845
Bacteria	Proteobacteria	Deltaproteobacteria	Myxococcales	Myxococcaceae	Aggregicoccus	3.03e-07	1.135e-06	3.42e-07	2.15e-06	2.3e-06	2.892e-06	8.63e-07	7.416e-06
Bacteria	Proteobacteria	Deltaproteobacteria	Myxococcales	Myxococcaceae	Corallococcus	4.3592e-05	3.0534e-05	3.1005e-05	3.2309e-05	1.5637e-05	2.9347e-05	3.1997e-05	3.7038e-05
Bacteria	Proteobacteria	Deltaproteobacteria	Myxococcales	Myxococcaceae	Myxococcaceae_unclassified	2.0289e-05	1.9334e-05	1.5318e-05	2.1117e-05	2.2688e-05	1.6512e-05	1.6117e-05	2.7637e-05
Bacteria	Proteobacteria	Deltaproteobacteria	Myxococcales	Myxococcaceae	Myxococcus	1.392e-05	6.32e-06	7.248e-06	7.798e-06	4.88e-06	3.523e-06	1.998e-06	4.767e-06
Bacteria	Proteobacteria	Deltaproteobacteria	Myxococcales	Myxococcaceae	Pyxidicoccus	3.11e-07	5.2e-07	4.4e-07	1.271e-06	4.312e-06	8.5e-08	1.48e-07	1.128e-06
Bacteria	Proteobacteria	Deltaproteobacteria	Myxococcales	Myxococcaceae	uncultured	1.7438e-05	1.9863e-05	1.9704e-05	4.7601e-05	2.3455e-05	3.619e-05	3.705e-05	5.4771e-05
Bacteria	Proteobacteria	Deltaproteobacteria	Myxococcales	Myxococcales_fa	Myxococcales_ge	1.155e-06	1.027e-06	1.146e-06	5.082e-06	2.214e-06	8.91e-07	1.058e-06	4.385e-06
Bacteria	Proteobacteria	Deltaproteobacteria	Myxococcales	Myxococcales_unclassified	Myxococcales_unclassified	0.00469822	0.00520257	0.00481361	0.00699667	0.00541283	0.00558453	0.00549614	0.00825912
Bacteria	Proteobacteria	Deltaproteobacteria	Myxococcales	Nannocystaceae	Nannocystaceae_unclassified	2.481e-06	2.982e-06	1.318e-06	4.891e-06	2.606e-06	1.394e-06	1.852e-06	1.8103e-05
Bacteria	Proteobacteria	Deltaproteobacteria	Myxococcales	Nannocystaceae	Nannocystis	0	7.8e-08	0	2.25e-07	6.31e-07	6.9e-08	3.06e-07	5.2585e-05
Bacteria	Proteobacteria	Deltaproteobacteria	Myxococcales	Nannocystaceae	uncultured	0	0	0	2.011e-06	0	9.8e-08	0	8.252e-06
Bacteria	Proteobacteria	Deltaproteobacteria	Myxococcales	P3OB-42	P3OB-42_ge	0.000114822	0.000193755	0.000139955	0.000224238	0.000121404	0.000111299	0.000128345	0.000426171
Bacteria	Proteobacteria	Deltaproteobacteria	Myxococcales	Phaselicystidaceae	Phaselicystis	0.000371476	0.000320464	0.000246671	0.000515372	0.000444871	0.000289036	0.000324859	0.000776499
Bacteria	Proteobacteria	Deltaproteobacteria	Myxococcales	Polyangiaceae	Aetherobacter	0.000904669	0.00110365	0.00106916	0.000927747	0.00178945	0.0014936	0.00147958	0.000973817
Bacteria	Proteobacteria	Deltaproteobacteria	Myxococcales	Polyangiaceae	Byssovorax	4.9561e-05	3.0271e-05	3.4117e-05	4.1557e-05	5.7231e-05	4.9149e-05	5.3122e-05	3.6639e-05
Bacteria	Proteobacteria	Deltaproteobacteria	Myxococcales	Polyangiaceae	Chondromyces	8.181e-06	1.2749e-05	7.15e-06	5.376e-06	9.171e-06	1.0136e-05	9.635e-06	7.233e-06
Bacteria	Proteobacteria	Deltaproteobacteria	Myxococcales	Polyangiaceae	Jahnella	5.74e-07	9.14e-07	1.265e-06	4.65e-06	1.442e-06	5.45e-07	6.36e-07	2.257e-06
Bacteria	Proteobacteria	Deltaproteobacteria	Myxococcales	Polyangiaceae	Labilithrix	6.4519e-05	5.4657e-05	5.5989e-05	4.7686e-05	6.5903e-05	8.815e-05	7.3037e-05	6.1213e-05
Bacteria	Proteobacteria	Deltaproteobacteria	Myxococcales	Polyangiaceae	Minicystis	0.000403563	0.00042986	0.000382892	0.000354724	0.00048154	0.000474071	0.000422269	0.000322756
Bacteria	Proteobacteria	Deltaproteobacteria	Myxococcales	Polyangiaceae	Pajaroellobacter	0.0135248	0.0135438	0.0141264	0.0150499	0.0175992	0.019124	0.0186379	0.0149147
Bacteria	Proteobacteria	Deltaproteobacteria	Myxococcales	Polyangiaceae	Polyangiaceae_ge	0.000383904	0.000565534	0.000317306	0.000373036	0.000430126	0.000448218	0.000475277	0.000349454
Bacteria	Proteobacteria	Deltaproteobacteria	Myxococcales	Polyangiaceae	Polyangiaceae_unclassified	0.00589816	0.00597504	0.00577435	0.00532437	0.00826504	0.0078873	0.00797027	0.0055052
Bacteria	Proteobacteria	Deltaproteobacteria	Myxococcales	Polyangiaceae	Polyangium	0.000854335	0.000911929	0.00082394	0.000798315	0.00117389	0.00110678	0.00112562	0.000750713
Bacteria	Proteobacteria	Deltaproteobacteria	Myxococcales	Polyangiaceae	Sorangium	0.000520148	0.000472272	0.000443101	0.000444025	0.000623751	0.000600485	0.000612595	0.000431918
Bacteria	Proteobacteria	Deltaproteobacteria	Myxococcales	Polyangiaceae	uncultured	0.000324931	0.000414594	0.000223934	0.00043544	0.000369107	0.00020788	0.000250944	0.000304064
Bacteria	Proteobacteria	Deltaproteobacteria	Myxococcales	PS-B29	PS-B29_ge	0	0	0	0	0	0	0	1.92e-07
Bacteria	Proteobacteria	Deltaproteobacteria	Myxococcales	Sandaracinaceae	Sandaracinaceae_ge	0	0	7.3e-08	1.716e-06	0	1.08e-07	0	1.8e-07
Bacteria	Proteobacteria	Deltaproteobacteria	Myxococcales	Sandaracinaceae	Sandaracinaceae_unclassified	4.88e-06	6.803e-06	4.463e-06	6.9073e-05	2.0888e-05	6.595e-06	4.581e-06	6.6377e-05
Bacteria	Proteobacteria	Deltaproteobacteria	Myxococcales	Sandaracinaceae	Sandaracinus	4.745e-06	3.926e-06	1.449e-06	4.1069e-05	1.4733e-05	1.718e-06	2.557e-06	0.000101574
Bacteria	Proteobacteria	Deltaproteobacteria	Myxococcales	Sandaracinaceae	uncultured	8.563e-06	9.308e-06	5.527e-06	7.1808e-05	8.9626e-05	3.9112e-05	3.798e-06	0.000122094
Bacteria	Proteobacteria	Deltaproteobacteria	Myxococcales	UASB-TL25	UASB-TL25_ge	2.1e-06	2.016e-06	3.659e-06	2.958e-06	2.061e-06	4.227e-06	2.345e-06	5.833e-06
Bacteria	Proteobacteria	Deltaproteobacteria	Myxococcales	uncultured	uncultured_ge	0.000283892	0.000266418	0.000212674	0.00034738	0.000316042	0.000260912	0.000224952	0.000709655
Bacteria	Proteobacteria	Deltaproteobacteria	Myxococcales	VHS-B3-70	VHS-B3-70_ge	4.47e-07	2.6e-07	0	4.42e-07	0	9.8e-08	0	2.7e-06
Bacteria	Proteobacteria	Deltaproteobacteria	Myxococcales	VHS-B4-70	VHS-B4-70_ge	2.5944e-05	3.4534e-05	5.03e-05	9.5815e-05	5.9982e-05	8.3039e-05	6.6273e-05	0.000157354
Bacteria	Proteobacteria	Deltaproteobacteria	Myxococcales	Vulgatibacteraceae	Vulgatibacter	3.53e-06	2.995e-06	2.164e-06	3.478e-06	1.184e-06	2.2e-06	2.159e-06	7.399e-06
Bacteria	Proteobacteria	Deltaproteobacteria	NB1-j	NB1-j_fa	NB1-j_ge	1.49e-07	6.24e-06	0	1.6596e-05	0	4.02e-07	3.7e-08	6.0068e-05
Bacteria	Proteobacteria	Deltaproteobacteria	Oligoflexales	0319-6G20	0319-6G20_ge	0.00198534	0.00237013	0.0021128	0.00182064	0.00179693	0.00180728	0.00193316	0.00176732
Bacteria	Proteobacteria	Deltaproteobacteria	Oligoflexales	053A03-B-DI-P58	053A03-B-DI-P58_ge	1.406e-06	3.224e-06	1.514e-06	2.0713e-05	9.54e-07	0	3.78e-07	2.7265e-05
Bacteria	Proteobacteria	Deltaproteobacteria	Oligoflexales	Oligoflexaceae	Candidatus_Turbabacter	6.85e-07	1.33e-06	2.744e-06	1.129e-06	1.473e-06	8.01e-07	2.089e-06	1.357e-06
Bacteria	Proteobacteria	Deltaproteobacteria	Oligoflexales	Oligoflexaceae	Oligoflexaceae_unclassified	2.1266e-05	1.9819e-05	2.2993e-05	2.2483e-05	2.4475e-05	1.9576e-05	2.1747e-05	2.3115e-05
Bacteria	Proteobacteria	Deltaproteobacteria	Oligoflexales	Oligoflexaceae	Oligoflexus	4.47e-07	8.65e-07	4.22e-07	1.47e-07	8.69e-07	1.809e-06	3.4e-07	8.64e-07
Bacteria	Proteobacteria	Deltaproteobacteria	Oligoflexales	Oligoflexaceae	Pseudobacteriovorax	0	0	3.9e-08	0	0	0	3.7e-08	0
Bacteria	Proteobacteria	Deltaproteobacteria	Oligoflexales	Oligoflexaceae	Silvanigrella	1.665e-05	1.862e-05	2.3092e-05	3.9533e-05	1.6269e-05	2.2488e-05	2.8281e-05	1.8101e-05
Bacteria	Proteobacteria	Deltaproteobacteria	Oligoflexales	Oligoflexaceae	uncultured	0.000294779	0.000304082	0.000282889	0.000292486	0.000307052	0.000216908	0.000268348	0.000318997
Bacteria	Proteobacteria	Deltaproteobacteria	Oligoflexales	Oligoflexales_fa	Oligoflexales_ge	0	2.6e-07	1.48e-07	2.53e-07	0	0	4.3e-08	1.85e-07
Bacteria	Proteobacteria	Deltaproteobacteria	Oligoflexales	Oligoflexales_unclassified	Oligoflexales_unclassified	2.7061e-05	3.0036e-05	2.586e-05	2.5745e-05	2.2057e-05	1.7671e-05	2.126e-05	2.2074e-05
Bacteria	Proteobacteria	Deltaproteobacteria	PB19	PB19_fa	PB19_ge	0	3.41e-07	2.26e-07	7.315e-06	0	1.783e-06	6.5e-08	2.129e-05
Bacteria	Proteobacteria	Deltaproteobacteria	RCP2-54	RCP2-54_fa	RCP2-54_ge	0.0100454	0.0133174	0.0134214	0.0111684	0.00506143	0.00673576	0.00769721	0.00876114
Bacteria	Proteobacteria	Deltaproteobacteria	SAR324_clade(Marine_group_B)	SAR324_clade(Marine_group_B)_fa	SAR324_clade(Marine_group_B)_ge	9.537e-06	6.78e-06	4.418e-06	3.421e-05	1.2809e-05	9.69e-06	6.804e-06	1.9843e-05
Bacteria	Proteobacteria	Deltaproteobacteria	Sva0485	Sva0485_fa	Sva0485_ge	0	0	0	9.43e-07	0	0	0	5.4e-08
Bacteria	Proteobacteria	Deltaproteobacteria	Syntrophobacterales	Syntrophaceae	Desulfobacca	0	0	7.9e-08	1.3756e-05	0	0	0	3.47e-07
Bacteria	Proteobacteria	Deltaproteobacteria	Syntrophobacterales	Syntrophaceae	Desulfomonile	0	4.69e-07	1.78e-07	4.2775e-05	4.77e-07	1.67e-07	4.2145e-05	9e-08
Bacteria	Proteobacteria	Deltaproteobacteria	Syntrophobacterales	Syntrophaceae	Smithella	0	0	0	0	0	0	0	2.11e-07
Bacteria	Proteobacteria	Deltaproteobacteria	Syntrophobacterales	Syntrophaceae	Syntrophaceae_unclassified	0	0	0	3.41e-07	0	0	8.98e-07	1.73e-07
Bacteria	Proteobacteria	Deltaproteobacteria	Syntrophobacterales	Syntrophaceae	Syntrophus	0	0	0	1.364e-06	0	0	0	0
Bacteria	Proteobacteria	Deltaproteobacteria	Syntrophobacterales	Syntrophaceae	uncultured	1.182e-06	1.977e-06	2.4e-07	2.748e-06	2.385e-06	0	1.13e-06	2.437e-06
Bacteria	Proteobacteria	Deltaproteobacteria	Syntrophobacterales	Syntrophobacteraceae	Desulforhabdus	0	0	7e-08	1.591e-06	0	0	6.7e-08	4.13e-07
Bacteria	Proteobacteria	Deltaproteobacteria	Syntrophobacterales	Syntrophobacteraceae	Desulfosoma	0	0	0	1.14e-07	0	0	0	0
Bacteria	Proteobacteria	Deltaproteobacteria	Syntrophobacterales	Syntrophobacteraceae	Desulfovirga	0	0	1.4e-07	1.3216e-05	0	0	2.065e-06	2.866e-06
Bacteria	Proteobacteria	Deltaproteobacteria	Syntrophobacterales	Syntrophobacteraceae	Syntrophobacter	7.153e-06	0	3.9e-08	0.000129066	0	0	3.73e-06	7.0751e-05
Bacteria	Proteobacteria	Deltaproteobacteria	Syntrophobacterales	Syntrophobacteraceae	Syntrophobacteraceae_ge	0	0	0	1.47e-07	0	0	0	0
Bacteria	Proteobacteria	Deltaproteobacteria	Syntrophobacterales	Syntrophobacteraceae	Syntrophobacteraceae_unclassified	1.1028e-05	0	1.814e-06	5.0359e-05	0	0	4.396e-06	4.3481e-05
Bacteria	Proteobacteria	Deltaproteobacteria	Syntrophobacterales	Syntrophobacteraceae	uncultured	0	0	0	7.95e-07	0	0	7.1e-08	2.2e-07
Bacteria	Proteobacteria	Deltaproteobacteria	Syntrophobacterales	Syntrophobacterales_unclassified	Syntrophobacterales_unclassified	0	1.51e-07	0	4.695e-06	0	2.01e-07	2.636e-06	8.56e-07
[truncated: 569 more rows]
